# Supplementary material for: Network pharmacology and biological verification of morusin's therapeutic mechanisms in inhibiting nasopharyngeal carcinoma growth
Source: J Cancer. 2024 Jul 16;15(15):4866–78. doi: 10.7150/jca.97044 (PMC11310868; doi:10.7150/jca.97044)
Supplement: Supplementary file 1 — Supplementary tables. [file jcav15p4866s1.xlsx]

## Sheet: Table S1
ACTA1
ANXA1
AR
ARHGAP5
B2M
BLMH
C1QBP
CAT
CD1A
CD8A
CDK2
CYCS
CYP2E1
DDC
EMD
ESR1
FBP1
GZMB
H3-3B
HBA2
HBB
HDAC7
HMGB3
HMGCS1
HMOX1
IMPDH2
ITGA5
MAD2L2
MAP3K3
MAPK9
MAPKAPK2
MMP2
MOG
MTAP
MT-CYB
MUC1
MYO6
NAE1
NCOA3
NUDC
PARP1
PCMT1
RANBP2
RBP1
RBP7
RPA1
RRM1
S100A6
SLC11A1
SLC5A2
SOCS3
SOD2
SOX5
SPEN
SRSF1
SYNCRIP
TJP2
TPI1
TRIM21
XRCC6
ZEB2
CASP3
CASP9
RELA
SQSTM1
AKT1
HSPA5
MAPK1
MAPK3
STAT3
VIM
BAX
BCL2
BCL2L1
CDH1
CDH2
CTSB
CTSD
DDIT3
ITGA2
ITGA6
ITGB1
JUN
MMP9
PTGS2
PDE5A
ABCG2
ADORA1
NFKB1
CYP1A1
CYP1B1
FASN
HSP90B1
HSP90AA1
ABCB1
PDK1
PRKCD
PRKCA
CTNNB1
NOS2
CXCR2
ERBB2
SIRT1
CYP19A1
MIF
CDC25B
TUBB2B
TLR9
MAOA
DNMT1
XDH
TERT
TUBA1A
CYP3A4
MDM2
TYK2
CA9

## Sheet: Table S2(GO)
ONTOLOGY	ID	Description	GeneRatio	BgRatio	pvalue	p.adjust	qvalue	geneID	Count
BP	GO:0062197	cellular response to chemical stress	24/115	345/18903	6.50151e-19	1.57116e-15	9.23923e-16	ANXA1/CAT/FBP1/HMOX1/MAPK9/MMP2/PARP1/SOD2/TRIM21/CASP3/RELA/AKT1/MAPK1/MAPK3/BCL2/DDIT3/JUN/MMP9/PTGS2/CYP1B1/PDK1/PRKCD/CTNNB1/SIRT1	24
BP	GO:0000302	response to reactive oxygen species	20/115	204/18903	8.49276e-19	1.57116e-15	9.23923e-16	ANXA1/CAT/CYP2E1/HBA2/HBB/HMOX1/MAPK9/MMP2/SOD2/CASP3/RELA/AKT1/MAPK1/MAPK3/BCL2/JUN/MMP9/CYP1B1/PRKCD/SIRT1	20
BP	GO:0006979	response to oxidative stress	24/115	434/18903	1.25105e-16	1.54296e-13	9.07341e-14	ANXA1/CAT/CYP2E1/HBA2/HBB/HMOX1/MAPK9/MMP2/PARP1/SOD2/CASP3/RELA/AKT1/MAPK1/MAPK3/BCL2/JUN/MMP9/PTGS2/CYP1B1/PDK1/PRKCD/CTNNB1/SIRT1	24
BP	GO:0009410	response to xenobiotic stimulus	23/115	432/18903	1.32757e-15	1.06423e-12	6.25824e-13	BLMH/CAT/CYP2E1/DDC/FBP1/HMOX1/MMP2/SOD2/CASP3/HSPA5/BCL2/CDH1/ITGA2/JUN/PTGS2/CYP1A1/CYP1B1/HSP90AA1/ABCB1/CTNNB1/NOS2/CYP3A4/CA9	23
BP	GO:0097193	intrinsic apoptotic signaling pathway	20/115	298/18903	1.43815e-15	1.06423e-12	6.25824e-13	CYCS/HMOX1/MUC1/PARP1/SOD2/CASP3/CASP9/AKT1/BAX/BCL2/BCL2L1/DDIT3/MMP9/PTGS2/CYP1B1/PDK1/PRKCD/SIRT1/MIF/MDM2	20
BP	GO:0048732	gland development	23/115	441/18903	2.06908e-15	1.27593e-12	7.50314e-13	ANXA1/AR/ARHGAP5/ESR1/HMOX1/MMP2/SOD2/RELA/AKT1/MAPK1/MAPK3/BAX/BCL2/CDH1/ITGA2/JUN/NFKB1/CYP1A1/CYP1B1/FASN/CTNNB1/CYP19A1/XDH	23
BP	GO:0010038	response to metal ion	21/115	360/18903	4.33573e-15	2.29174e-12	1.34766e-12	B2M/CAT/FBP1/HMOX1/MAPK9/PARP1/SOD2/CASP3/CASP9/AKT1/HSPA5/MAPK1/MAPK3/BCL2/CDH1/JUN/MMP9/PTGS2/CYP1A1/TLR9/TERT	21
BP	GO:2001233	regulation of apoptotic signaling pathway	21/115	374/18903	9.2363e-15	4.27179e-12	2.51203e-12	AR/HMOX1/MAPK9/MUC1/PARP1/SOD2/RELA/AKT1/BAX/BCL2/BCL2L1/DDIT3/ITGA6/MMP9/PTGS2/PRKCD/CTNNB1/SIRT1/MIF/TERT/MDM2	21
BP	GO:0034599	cellular response to oxidative stress	19/115	288/18903	1.07388e-14	4.41485e-12	2.59616e-12	ANXA1/CAT/HMOX1/MAPK9/MMP2/PARP1/SOD2/RELA/AKT1/MAPK1/MAPK3/BCL2/JUN/MMP9/CYP1B1/PDK1/PRKCD/CTNNB1/SIRT1	19
BP	GO:2001234	negative regulation of apoptotic signaling pathway	17/115	233/18903	5.82896e-14	2.15671e-11	1.26826e-11	AR/HMOX1/MUC1/SOD2/RELA/AKT1/BAX/BCL2/BCL2L1/ITGA6/MMP9/PTGS2/CTNNB1/SIRT1/MIF/TERT/MDM2	17
BP	GO:0034614	cellular response to reactive oxygen species	14/115	150/18903	3.79805e-13	1.27753e-10	7.51251e-11	ANXA1/CAT/MAPK9/MMP2/SOD2/RELA/AKT1/MAPK1/MAPK3/JUN/MMP9/CYP1B1/PRKCD/SIRT1	14
BP	GO:0032355	response to estradiol	13/115	121/18903	4.42437e-13	1.36418e-10	8.02208e-11	ANXA1/CAT/ESR1/MMP2/NCOA3/CASP3/CASP9/STAT3/ITGA2/PTGS2/CYP1B1/CTNNB1/CYP19A1	13
BP	GO:0036293	response to decreased oxygen levels	18/115	309/18903	4.81886e-13	1.37152e-10	8.06525e-11	CAT/HMOX1/MMP2/SOD2/CASP3/AKT1/BCL2/ITGA2/PTGS2/ADORA1/CYP1A1/HSP90B1/PDK1/NOS2/SIRT1/TERT/MDM2/CA9	18
BP	GO:0071241	cellular response to inorganic substance	16/115	229/18903	6.59485e-13	1.74292e-10	1.02493e-10	B2M/CDK2/FBP1/HMOX1/MAPK9/PARP1/AKT1/HSPA5/MAPK1/MAPK3/CDH1/JUN/MMP9/PTGS2/CYP1A1/TLR9	16
BP	GO:0071248	cellular response to metal ion	15/115	198/18903	1.12563e-12	2.60654e-10	1.53278e-10	B2M/FBP1/HMOX1/MAPK9/PARP1/AKT1/HSPA5/MAPK1/MAPK3/CDH1/JUN/MMP9/PTGS2/CYP1A1/TLR9	15
BP	GO:0042542	response to hydrogen peroxide	13/115	130/18903	1.12715e-12	2.60654e-10	1.53278e-10	ANXA1/CAT/HBA2/HBB/HMOX1/MMP2/SOD2/CASP3/RELA/BCL2/CYP1B1/PRKCD/SIRT1	13
BP	GO:0070482	response to oxygen levels	18/115	337/18903	2.0874e-12	4.54316e-10	2.67161e-10	CAT/HMOX1/MMP2/SOD2/CASP3/AKT1/BCL2/ITGA2/PTGS2/ADORA1/CYP1A1/HSP90B1/PDK1/NOS2/SIRT1/TERT/MDM2/CA9	18
BP	GO:0046686	response to cadmium ion	10/115	60/18903	2.72404e-12	5.53021e-10	3.25205e-10	CAT/HMOX1/MAPK9/SOD2/AKT1/MAPK1/MAPK3/JUN/MMP9/TERT	10
BP	GO:0001666	response to hypoxia	17/115	296/18903	2.83984e-12	5.53021e-10	3.25205e-10	CAT/HMOX1/MMP2/SOD2/CASP3/BCL2/ITGA2/PTGS2/ADORA1/CYP1A1/HSP90B1/PDK1/NOS2/SIRT1/TERT/MDM2/CA9	17
BP	GO:0009314	response to radiation	20/115	452/18903	3.53565e-12	6.54095e-10	3.84641e-10	ANXA1/CAT/MMP2/PARP1/SOD2/XRCC6/CASP3/CASP9/RELA/AKT1/HSPA5/BAX/BCL2/BCL2L1/ITGB1/MMP9/PTGS2/PRKCD/SIRT1/MDM2	20
BP	GO:0002237	response to molecule of bacterial origin	18/115	360/18903	6.30154e-12	1.10076e-09	6.47303e-10	B2M/MAPKAPK2/SLC11A1/SOD2/CASP3/CASP9/RELA/AKT1/MAPK1/MAPK3/VIM/PTGS2/NFKB1/CYP1A1/PRKCA/NOS2/MIF/TLR9	18
BP	GO:0009411	response to UV	13/115	149/18903	6.54506e-12	1.10076e-09	6.47303e-10	CAT/MMP2/PARP1/CASP3/CASP9/RELA/AKT1/BAX/BCL2/MMP9/PTGS2/PRKCD/SIRT1	13
BP	GO:0071214	cellular response to abiotic stimulus	17/115	335/18903	2.02825e-11	3.12689e-09	1.83877e-09	FBP1/MMP2/PARP1/XRCC6/CASP3/CASP9/HSPA5/MAPK3/BAX/BCL2L1/ITGA2/MMP9/PTGS2/NFKB1/PRKCD/SIRT1/MDM2	17
BP	GO:0104004	cellular response to environmental stimulus	17/115	335/18903	2.02825e-11	3.12689e-09	1.83877e-09	FBP1/MMP2/PARP1/XRCC6/CASP3/CASP9/HSPA5/MAPK3/BAX/BCL2L1/ITGA2/MMP9/PTGS2/NFKB1/PRKCD/SIRT1/MDM2	17
BP	GO:0032496	response to lipopolysaccharide	17/115	339/18903	2.445e-11	3.6186e-09	2.12792e-09	MAPKAPK2/SLC11A1/SOD2/CASP3/CASP9/RELA/AKT1/MAPK1/MAPK3/VIM/PTGS2/NFKB1/CYP1A1/PRKCA/NOS2/MIF/TLR9	17
BP	GO:0044703	multi-organism reproductive process	14/115	209/18903	3.51587e-11	5.00336e-09	2.94223e-09	AR/C1QBP/ESR1/H3-3B/ITGA5/MMP2/PARP1/AKT1/BCL2/CTSB/ITGA2/MMP9/PTGS2/CYP1A1	14
BP	GO:2001242	regulation of intrinsic apoptotic signaling pathway	13/115	172/18903	4.05579e-11	5.55793e-09	3.26835e-09	MUC1/PARP1/SOD2/AKT1/BAX/BCL2/BCL2L1/DDIT3/MMP9/PTGS2/SIRT1/MIF/MDM2	13
BP	GO:0044706	multi-multicellular organism process	14/115	218/18903	6.17836e-11	8.16426e-09	4.801e-09	AR/C1QBP/ESR1/H3-3B/ITGA5/MMP2/PARP1/AKT1/BCL2/CTSB/ITGA2/MMP9/PTGS2/CYP1A1	14
BP	GO:0048659	smooth muscle cell proliferation	13/115	179/18903	6.69957e-11	8.54773e-09	5.0265e-09	HMOX1/MMP2/SOD2/XRCC6/AKT1/DDIT3/ITGA2/JUN/MMP9/PTGS2/CTNNB1/DNMT1/TERT	13
BP	GO:0070997	neuron death	17/115	368/18903	8.82867e-11	1.08887e-08	6.40311e-09	HMOX1/NAE1/PARP1/SOD2/CASP3/CASP9/AKT1/HSPA5/BAX/BCL2/BCL2L1/DDIT3/JUN/ADORA1/CTNNB1/SIRT1/TERT	17
BP	GO:1901214	regulation of neuron death	16/115	325/18903	1.30019e-10	1.52965e-08	8.99512e-09	HMOX1/NAE1/PARP1/SOD2/CASP3/CASP9/AKT1/BAX/BCL2/BCL2L1/DDIT3/JUN/ADORA1/CTNNB1/SIRT1/TERT	16
BP	GO:0007565	female pregnancy	13/115	189/18903	1.32294e-10	1.52965e-08	8.99512e-09	AR/C1QBP/ESR1/H3-3B/ITGA5/MMP2/PARP1/AKT1/BCL2/CTSB/ITGA2/MMP9/PTGS2	13
BP	GO:0008631	intrinsic apoptotic signaling pathway in response to oxidative stress	8/115	45/18903	2.6203e-10	2.93791e-08	1.72764e-08	PARP1/SOD2/AKT1/BCL2/CYP1B1/PDK1/PRKCD/SIRT1	8
BP	GO:0070661	leukocyte proliferation	16/115	348/18903	3.54961e-10	3.86281e-08	2.27153e-08	ANXA1/IMPDH2/SLC11A1/CASP3/MAPK1/MAPK3/BAX/BCL2/BCL2L1/PDE5A/PRKCD/CTNNB1/ERBB2/MIF/TLR9/TYK2	16
BP	GO:0009636	response to toxic substance	14/115	250/18903	3.78324e-10	3.99942e-08	2.35186e-08	BLMH/CAT/DDC/HBA2/HBB/SOD2/BAX/BCL2/CDH1/PTGS2/ABCG2/CYP1A1/CYP1B1/ABCB1	14
BP	GO:0051402	neuron apoptotic process	14/115	255/18903	4.904e-10	5.04022e-08	2.96391e-08	HMOX1/NAE1/PARP1/SOD2/CASP3/CASP9/HSPA5/BAX/BCL2/BCL2L1/DDIT3/JUN/CTNNB1/TERT	14
BP	GO:0035094	response to nicotine	8/115	49/18903	5.37269e-10	5.31359e-08	3.12466e-08	B2M/HMOX1/MMP2/CASP3/RELA/MAPK1/BCL2/NFKB1	8
BP	GO:0048608	reproductive structure development	15/115	306/18903	5.4572e-10	5.31359e-08	3.12466e-08	ANXA1/AR/ESR1/H3-3B/MMP2/CASP3/HSPA5/BAX/BCL2/BCL2L1/CYP1B1/CTNNB1/SIRT1/CYP19A1/TLR9	15
BP	GO:2001243	negative regulation of intrinsic apoptotic signaling pathway	10/115	101/18903	5.6395e-10	5.35029e-08	3.14625e-08	MUC1/SOD2/AKT1/BCL2/BCL2L1/MMP9/PTGS2/SIRT1/MIF/MDM2	10
BP	GO:0061458	reproductive system development	15/115	310/18903	6.52895e-10	6.03928e-08	3.5514e-08	ANXA1/AR/ESR1/H3-3B/MMP2/CASP3/HSPA5/BAX/BCL2/BCL2L1/CYP1B1/CTNNB1/SIRT1/CYP19A1/TLR9	15
BP	GO:0048660	regulation of smooth muscle cell proliferation	12/115	175/18903	7.31893e-10	6.60489e-08	3.88401e-08	HMOX1/MMP2/SOD2/XRCC6/AKT1/ITGA2/JUN/MMP9/PTGS2/CTNNB1/DNMT1/TERT	12
BP	GO:0043523	regulation of neuron apoptotic process	13/115	218/18903	7.74057e-10	6.73161e-08	3.95853e-08	HMOX1/NAE1/PARP1/SOD2/CASP3/CASP9/BAX/BCL2/BCL2L1/DDIT3/JUN/CTNNB1/TERT	13
BP	GO:0030879	mammary gland development	11/115	138/18903	7.82322e-10	6.73161e-08	3.95853e-08	AR/ARHGAP5/ESR1/AKT1/MAPK1/BAX/ITGA2/NFKB1/FASN/CYP19A1/XDH	11
BP	GO:0010212	response to ionizing radiation	11/115	143/18903	1.14494e-09	9.62789e-08	5.66169e-08	ANXA1/PARP1/SOD2/XRCC6/CASP3/HSPA5/BAX/BCL2/BCL2L1/SIRT1/MDM2	11
BP	GO:0008406	gonad development	13/115	233/18903	1.74566e-09	1.42193e-07	8.3617e-08	AR/ESR1/H3-3B/MMP2/CASP3/HSPA5/BAX/BCL2/BCL2L1/CYP1B1/SIRT1/CYP19A1/TLR9	13
BP	GO:0071478	cellular response to radiation	12/115	189/18903	1.76781e-09	1.42193e-07	8.3617e-08	MMP2/PARP1/XRCC6/CASP9/HSPA5/BAX/BCL2L1/MMP9/PTGS2/PRKCD/SIRT1/MDM2	12
BP	GO:0010332	response to gamma radiation	8/115	57/18903	1.89075e-09	1.48846e-07	8.75293e-08	PARP1/SOD2/XRCC6/HSPA5/BAX/BCL2/BCL2L1/MDM2	8
BP	GO:0045137	development of primary sexual characteristics	13/115	238/18903	2.25961e-09	1.71463e-07	1.00829e-07	AR/ESR1/H3-3B/MMP2/CASP3/HSPA5/BAX/BCL2/BCL2L1/CYP1B1/SIRT1/CYP19A1/TLR9	13
BP	GO:0071276	cellular response to cadmium ion	7/115	37/18903	2.27073e-09	1.71463e-07	1.00829e-07	HMOX1/MAPK9/AKT1/MAPK1/MAPK3/JUN/MMP9	7
BP	GO:0007548	sex differentiation	14/115	288/18903	2.3806e-09	1.75155e-07	1.03e-07	AR/ESR1/H3-3B/MMP2/CASP3/HSPA5/BAX/BCL2/BCL2L1/CYP1B1/CTNNB1/SIRT1/CYP19A1/TLR9	14
BP	GO:0071887	leukocyte apoptotic process	10/115	117/18903	2.41429e-09	1.75155e-07	1.03e-07	ANXA1/CASP3/CASP9/AKT1/BAX/BCL2/BCL2L1/CXCR2/SIRT1/MIF	10
BP	GO:0033002	muscle cell proliferation	13/115	247/18903	3.54177e-09	2.52011e-07	1.48195e-07	HMOX1/MMP2/SOD2/XRCC6/AKT1/DDIT3/ITGA2/JUN/MMP9/PTGS2/CTNNB1/DNMT1/TERT	13
BP	GO:0032943	mononuclear cell proliferation	14/115	312/18903	6.63313e-09	4.63067e-07	2.72307e-07	ANXA1/IMPDH2/SLC11A1/CASP3/BAX/BCL2/BCL2L1/PDE5A/PRKCD/CTNNB1/ERBB2/MIF/TLR9/TYK2	14
BP	GO:0051098	regulation of binding	15/115	372/18903	7.80884e-09	5.3505e-07	3.14637e-07	B2M/HMOX1/MAD2L2/PARP1/TRIM21/AKT1/MAPK3/BAX/DDIT3/ITGA2/JUN/MMP9/PRKCD/CTNNB1/TERT	15
BP	GO:0048661	positive regulation of smooth muscle cell proliferation	9/115	98/18903	8.32134e-09	5.59799e-07	3.29191e-07	HMOX1/MMP2/AKT1/ITGA2/JUN/MMP9/PTGS2/DNMT1/TERT	9
BP	GO:0009416	response to light stimulus	14/115	321/18903	9.5187e-09	6.28914e-07	3.69834e-07	CAT/MMP2/PARP1/CASP3/CASP9/RELA/AKT1/BAX/BCL2/ITGB1/MMP9/PTGS2/PRKCD/SIRT1	14
BP	GO:0036473	cell death in response to oxidative stress	9/115	100/18903	9.95749e-09	6.46363e-07	3.80095e-07	PARP1/SOD2/AKT1/BCL2/CYP1B1/PDK1/PRKCD/CTNNB1/SIRT1	9
BP	GO:0010634	positive regulation of epithelial cell migration	11/115	176/18903	1.02537e-08	6.54118e-07	3.84655e-07	ANXA1/HDAC7/HMOX1/MAP3K3/AKT1/ITGA2/JUN/MMP9/PTGS2/PRKCA/SIRT1	11
BP	GO:0008630	intrinsic apoptotic signaling pathway in response to DNA damage	9/115	102/18903	1.18688e-08	7.44313e-07	4.37694e-07	HMOX1/MUC1/SOD2/CASP9/BAX/BCL2/BCL2L1/SIRT1/MIF	9
BP	GO:0008585	female gonad development	9/115	105/18903	1.53374e-08	9.45805e-07	5.56182e-07	ESR1/MMP2/CASP3/HSPA5/BAX/BCL2/BCL2L1/SIRT1/CYP19A1	9
BP	GO:0051090	regulation of DNA-binding transcription factor activity	16/115	454/18903	1.59711e-08	9.68742e-07	5.6967e-07	AR/CAT/ESR1/HMOX1/MAD2L2/MAPK9/TRIM21/RELA/AKT1/MAPK3/STAT3/DDIT3/CYP1B1/CTNNB1/SIRT1/TLR9	16
BP	GO:0043536	positive regulation of blood vessel endothelial cell migration	8/115	75/18903	1.76299e-08	1.05211e-06	6.18692e-07	ANXA1/HDAC7/HMOX1/MAP3K3/AKT1/PTGS2/PRKCA/SIRT1	8
BP	GO:0050900	leukocyte migration	15/115	398/18903	1.9237e-08	1.12979e-06	6.64374e-07	ANXA1/C1QBP/HMOX1/MMP2/AKT1/MAPK1/MAPK3/ITGA2/ITGA6/ITGB1/MMP9/ADORA1/CXCR2/CYP19A1/MIF	15
BP	GO:0046545	development of primary female sexual characteristics	9/115	109/18903	2.1324e-08	1.2328e-06	7.24947e-07	ESR1/MMP2/CASP3/HSPA5/BAX/BCL2/BCL2L1/SIRT1/CYP19A1	9
BP	GO:0043434	response to peptide hormone	15/115	421/18903	4.03911e-08	2.29918e-06	1.35204e-06	ANXA1/CAT/FBP1/NUDC/PARP1/SOCS3/RELA/AKT1/STAT3/PTGS2/NFKB1/CYP1B1/PRKCD/SIRT1/TYK2	15
BP	GO:0001819	positive regulation of cytokine production	16/115	486/18903	4.11783e-08	2.30848e-06	1.3575e-06	ANXA1/B2M/HMOX1/MAPKAPK2/SLC11A1/RELA/STAT3/DDIT3/PTGS2/CYP1B1/HSP90AA1/NOS2/SIRT1/MIF/TLR9/TYK2	16
BP	GO:0046651	lymphocyte proliferation	13/115	305/18903	4.36161e-08	2.40865e-06	1.41641e-06	ANXA1/IMPDH2/SLC11A1/CASP3/BAX/BCL2/PDE5A/PRKCD/CTNNB1/ERBB2/MIF/TLR9/TYK2	13
BP	GO:0001667	ameboidal-type cell migration	16/115	492/18903	4.87745e-08	2.64589e-06	1.55592e-06	ANXA1/C1QBP/HDAC7/HMOX1/MAP3K3/ZEB2/AKT1/CDH2/ITGA2/ITGB1/JUN/MMP9/PTGS2/CYP1B1/PRKCA/SIRT1	16
BP	GO:0010631	epithelial cell migration	14/115	366/18903	4.93422e-08	2.64589e-06	1.55592e-06	ANXA1/HDAC7/HMOX1/MAP3K3/ZEB2/AKT1/ITGA2/ITGB1/JUN/MMP9/PTGS2/CYP1B1/PRKCA/SIRT1	14
BP	GO:0090132	epithelium migration	14/115	369/18903	5.45981e-08	2.8859e-06	1.69706e-06	ANXA1/HDAC7/HMOX1/MAP3K3/ZEB2/AKT1/ITGA2/ITGB1/JUN/MMP9/PTGS2/CYP1B1/PRKCA/SIRT1	14
BP	GO:0048145	regulation of fibroblast proliferation	8/115	87/18903	5.74784e-08	2.99535e-06	1.76142e-06	EMD/ESR1/S100A6/SOD2/BAX/JUN/CTNNB1/MIF	8
BP	GO:0018105	peptidyl-serine phosphorylation	13/115	313/18903	5.90435e-08	3.03418e-06	1.78425e-06	CDK2/MAD2L2/MAPK9/MAPKAPK2/AKT1/MAPK1/BAX/BCL2/PTGS2/HSP90AA1/PRKCD/PRKCA/MIF	13
BP	GO:0090130	tissue migration	14/115	374/18903	6.4494e-08	3.24533e-06	1.90842e-06	ANXA1/HDAC7/HMOX1/MAP3K3/ZEB2/AKT1/ITGA2/ITGB1/JUN/MMP9/PTGS2/CYP1B1/PRKCA/SIRT1	14
BP	GO:0071216	cellular response to biotic stimulus	12/115	261/18903	6.52551e-08	3.24533e-06	1.90842e-06	RELA/AKT1/HSPA5/MAPK1/MAPK3/VIM/DDIT3/NFKB1/PRKCA/NOS2/MIF/TLR9	12
BP	GO:0046660	female sex differentiation	9/115	124/18903	6.57837e-08	3.24533e-06	1.90842e-06	ESR1/MMP2/CASP3/HSPA5/BAX/BCL2/BCL2L1/SIRT1/CYP19A1	9
BP	GO:0034644	cellular response to UV	8/115	89/18903	6.87741e-08	3.34822e-06	1.96892e-06	MMP2/PARP1/CASP9/BAX/MMP9/PTGS2/PRKCD/SIRT1	8
BP	GO:0070663	regulation of leukocyte proliferation	12/115	269/18903	9.07232e-08	4.35942e-06	2.56357e-06	ANXA1/CASP3/MAPK1/MAPK3/BCL2/BCL2L1/PDE5A/CTNNB1/ERBB2/MIF/TLR9/TYK2	12
BP	GO:1990874	vascular associated smooth muscle cell proliferation	8/115	95/18903	1.1484e-07	5.44755e-06	3.20344e-06	HMOX1/MMP2/SOD2/DDIT3/JUN/MMP9/DNMT1/TERT	8
BP	GO:0018209	peptidyl-serine modification	13/115	332/18903	1.17087e-07	5.48381e-06	3.22476e-06	CDK2/MAD2L2/MAPK9/MAPKAPK2/AKT1/MAPK1/BAX/BCL2/PTGS2/HSP90AA1/PRKCD/PRKCA/MIF	13
BP	GO:0043534	blood vessel endothelial cell migration	10/115	177/18903	1.28209e-07	5.92967e-06	3.48695e-06	ANXA1/HDAC7/HMOX1/MAP3K3/AKT1/ITGB1/PTGS2/CYP1B1/PRKCA/SIRT1	10
BP	GO:2001237	negative regulation of extrinsic apoptotic signaling pathway	8/115	99/18903	1.58522e-07	7.24113e-06	4.25815e-06	AR/HMOX1/RELA/AKT1/BCL2/BCL2L1/ITGA6/TERT	8
BP	GO:0002685	regulation of leukocyte migration	11/115	231/18903	1.66872e-07	7.5296e-06	4.42779e-06	ANXA1/C1QBP/HMOX1/AKT1/MAPK1/MAPK3/ITGA2/ADORA1/CXCR2/CYP19A1/MIF	11
BP	GO:0031667	response to nutrient levels	15/115	474/18903	1.88458e-07	8.40112e-06	4.94029e-06	CAT/HMOX1/SOD2/AKT1/HSPA5/MAPK1/MAPK3/BAX/BCL2/DDIT3/ITGA2/PTGS2/CYP1A1/CYP1B1/SIRT1	15
BP	GO:0032200	telomere organization	10/115	185/18903	1.93752e-07	8.5343e-06	5.01861e-06	H3-3B/MAD2L2/PARP1/RPA1/XRCC6/MAPK1/MAPK3/HSP90AA1/CTNNB1/TERT	10
BP	GO:0048144	fibroblast proliferation	8/115	103/18903	2.15762e-07	9.39199e-06	5.52297e-06	EMD/ESR1/S100A6/SOD2/BAX/JUN/CTNNB1/MIF	8
BP	GO:0050673	epithelial cell proliferation	15/115	481/18903	2.27419e-07	9.78429e-06	5.75366e-06	AR/B2M/ESR1/HMOX1/AKT1/MAPK1/STAT3/BAX/BCL2L1/JUN/PRKCA/CTNNB1/ERBB2/SIRT1/XDH	15
BP	GO:1902254	negative regulation of intrinsic apoptotic signaling pathway by p53 class mediator	5/115	23/18903	2.35391e-07	1.00109e-05	5.88692e-06	MUC1/BCL2/SIRT1/MIF/MDM2	5
BP	GO:0043620	regulation of DNA-templated transcription in response to stress	6/115	45/18903	2.98411e-07	1.25468e-05	7.37818e-06	HMOX1/MUC1/RELA/HSPA5/DDIT3/JUN	6
BP	GO:0051054	positive regulation of DNA metabolic process	12/115	301/18903	3.05289e-07	1.26918e-05	7.46341e-06	CDK2/MAD2L2/PARP1/AKT1/MAPK1/MAPK3/BAX/CYP1B1/HSP90AA1/PRKCD/CTNNB1/SIRT1	12
BP	GO:0090398	cellular senescence	8/115	108/18903	3.11507e-07	1.28064e-05	7.53083e-06	B2M/CDK2/MAP3K3/MAPK9/PRKCD/SIRT1/MIF/TERT	8
BP	GO:0048511	rhythmic process	12/115	302/18903	3.16314e-07	1.28611e-05	7.56299e-06	DDC/ESR1/IMPDH2/MAPK9/MMP2/PARP1/CASP3/HSPA5/ADORA1/CYP1B1/NOS2/SIRT1	12
BP	GO:0071897	DNA biosynthetic process	10/115	198/18903	3.637e-07	1.46271e-05	8.60147e-06	MAD2L2/RPA1/RRM1/MAPK1/MAPK3/CYP1B1/HSP90AA1/CTNNB1/SIRT1/TERT	10
BP	GO:0046677	response to antibiotic	6/115	47/18903	3.89522e-07	1.54971e-05	9.11309e-06	CASP3/CASP9/HSPA5/CYP1A1/HSP90AA1/MDM2	6
BP	GO:0006809	nitric oxide biosynthetic process	7/115	76/18903	3.96675e-07	1.56138e-05	9.18172e-06	HBB/SOD2/AKT1/PTGS2/CYP1B1/HSP90AA1/NOS2	7
BP	GO:0000723	telomere maintenance	9/115	154/18903	4.21441e-07	1.6414e-05	9.65229e-06	MAD2L2/PARP1/RPA1/XRCC6/MAPK1/MAPK3/HSP90AA1/CTNNB1/TERT	9
BP	GO:1901653	cellular response to peptide	13/115	373/18903	4.43913e-07	1.71092e-05	1.00611e-05	FBP1/PARP1/SOCS3/RELA/AKT1/STAT3/VIM/NFKB1/CYP1B1/PRKCD/SIRT1/MDM2/TYK2	13
BP	GO:0035994	response to muscle stretch	5/115	26/18903	4.53512e-07	1.72989e-05	1.01726e-05	RELA/CDH2/JUN/NFKB1/CTNNB1	5
BP	GO:1901654	response to ketone	10/115	205/18903	5.00847e-07	1.89095e-05	1.11198e-05	AR/FBP1/MTAP/PARP1/CASP9/AKT1/BCL2L1/CYP1B1/SIRT1/CA9	10
BP	GO:0010833	telomere maintenance via telomere lengthening	7/115	81/18903	6.15346e-07	2.29978e-05	1.35239e-05	PARP1/RPA1/MAPK1/MAPK3/HSP90AA1/CTNNB1/TERT	7
BP	GO:0030850	prostate gland development	6/115	51/18903	6.40528e-07	2.36995e-05	1.39365e-05	ANXA1/AR/ESR1/MMP2/CTNNB1/CYP19A1	6
BP	GO:0046209	nitric oxide metabolic process	7/115	82/18903	6.69423e-07	2.4283e-05	1.42796e-05	HBB/SOD2/AKT1/PTGS2/CYP1B1/HSP90AA1/NOS2	7
BP	GO:2001021	negative regulation of response to DNA damage stimulus	7/115	82/18903	6.69423e-07	2.4283e-05	1.42796e-05	MAD2L2/MUC1/BCL2/BCL2L1/SIRT1/MIF/MDM2	7
BP	GO:0051100	negative regulation of binding	9/115	164/18903	7.16316e-07	2.57317e-05	1.51316e-05	B2M/HMOX1/MAD2L2/AKT1/MAPK3/BAX/DDIT3/JUN/PRKCD	9
BP	GO:2001057	reactive nitrogen species metabolic process	7/115	83/18903	7.27434e-07	2.58799e-05	1.52187e-05	HBB/SOD2/AKT1/PTGS2/CYP1B1/HSP90AA1/NOS2	7
BP	GO:0051101	regulation of DNA binding	8/115	121/18903	7.45732e-07	2.62782e-05	1.54529e-05	HMOX1/MAD2L2/PARP1/DDIT3/ITGA2/JUN/MMP9/CTNNB1	8
BP	GO:0071482	cellular response to light stimulus	8/115	123/18903	8.45028e-07	2.94963e-05	1.73453e-05	MMP2/PARP1/CASP9/BAX/MMP9/PTGS2/PRKCD/SIRT1	8
BP	GO:0009895	negative regulation of catabolic process	12/115	332/18903	8.63848e-07	2.98714e-05	1.75659e-05	FBP1/HMOX1/MAD2L2/MAPKAPK2/SLC11A1/SYNCRIP/RELA/AKT1/STAT3/BCL2/ADORA1/NOS2	12
BP	GO:1901215	negative regulation of neuron death	10/115	218/18903	8.78987e-07	3.01134e-05	1.77082e-05	HMOX1/SOD2/AKT1/BAX/BCL2/BCL2L1/JUN/CTNNB1/SIRT1/TERT	10
BP	GO:0006970	response to osmotic stress	7/115	86/18903	9.27393e-07	3.14803e-05	1.8512e-05	FBP1/CASP3/BAX/ITGA2/PTGS2/HSP90AA1/ABCB1	7
BP	GO:1902230	negative regulation of intrinsic apoptotic signaling pathway in response to DNA damage	5/115	30/18903	9.63605e-07	3.22654e-05	1.89737e-05	MUC1/BCL2/BCL2L1/SIRT1/MIF	5
BP	GO:0034250	positive regulation of cellular amide metabolic process	9/115	170/18903	9.67961e-07	3.22654e-05	1.89737e-05	C1QBP/SYNCRIP/CASP3/RELA/VIM/ITGA2/CYP1B1/PRKCD/ERBB2	9
BP	GO:1900182	positive regulation of protein localization to nucleus	7/115	87/18903	1.00351e-06	3.27075e-05	1.92337e-05	PARP1/AKT1/CDH1/PTGS2/HSP90AA1/PRKCD/TERT	7
BP	GO:1900087	positive regulation of G1/S transition of mitotic cell cycle	6/115	55/18903	1.01087e-06	3.27075e-05	1.92337e-05	ANXA1/RRM1/AKT1/CYP1A1/TERT/MDM2	6
BP	GO:0006690	icosanoid metabolic process	8/115	126/18903	1.01505e-06	3.27075e-05	1.92337e-05	ANXA1/CYP2E1/MAPKAPK2/PTGS2/CYP1A1/CYP1B1/SIRT1/MIF	8
BP	GO:0046661	male sex differentiation	9/115	171/18903	1.01658e-06	3.27075e-05	1.92337e-05	AR/ESR1/H3-3B/BAX/BCL2/BCL2L1/CYP1B1/CTNNB1/TLR9	9
BP	GO:0071222	cellular response to lipopolysaccharide	10/115	222/18903	1.03707e-06	3.30789e-05	1.94521e-05	RELA/AKT1/MAPK1/MAPK3/VIM/NFKB1/PRKCA/NOS2/MIF/TLR9	10
BP	GO:0044772	mitotic cell cycle phase transition	14/115	473/18903	1.10347e-06	3.46004e-05	2.03468e-05	ANXA1/CDK2/MAD2L2/MUC1/NAE1/RRM1/AKT1/BCL2/ITGB1/CYP1A1/ABCB1/CDC25B/TERT/MDM2	14
BP	GO:1903131	mononuclear cell differentiation	14/115	473/18903	1.10347e-06	3.46004e-05	2.03468e-05	ANXA1/B2M/CD8A/HMGB3/XRCC6/STAT3/BAX/BCL2/ITGB1/JUN/FASN/CTNNB1/ERBB2/TLR9	14
BP	GO:0001836	release of cytochrome c from mitochondria	6/115	56/18903	1.12659e-06	3.50285e-05	2.05986e-05	SOD2/AKT1/BAX/BCL2/BCL2L1/MMP9	6
BP	GO:0045931	positive regulation of mitotic cell cycle	8/115	129/18903	1.21344e-06	3.74144e-05	2.20016e-05	ANXA1/RRM1/AKT1/CYP1A1/PRKCA/CDC25B/TERT/MDM2	8
BP	GO:1901216	positive regulation of neuron death	7/115	91/18903	1.36251e-06	4.13463e-05	2.43137e-05	PARP1/CASP3/CASP9/BAX/DDIT3/ADORA1/CTNNB1	7
BP	GO:0010595	positive regulation of endothelial cell migration	8/115	131/18903	1.36331e-06	4.13463e-05	2.43137e-05	ANXA1/HDAC7/HMOX1/MAP3K3/AKT1/PTGS2/PRKCA/SIRT1	8
BP	GO:1904705	regulation of vascular associated smooth muscle cell proliferation	7/115	93/18903	1.57889e-06	4.64453e-05	2.73122e-05	HMOX1/MMP2/SOD2/JUN/MMP9/DNMT1/TERT	7
BP	GO:2000106	regulation of leukocyte apoptotic process	7/115	93/18903	1.57889e-06	4.64453e-05	2.73122e-05	ANXA1/BAX/BCL2/BCL2L1/CXCR2/SIRT1/MIF	7
BP	GO:0033032	regulation of myeloid cell apoptotic process	5/115	33/18903	1.58165e-06	4.64453e-05	2.73122e-05	ANXA1/BCL2/CXCR2/SIRT1/MIF	5
BP	GO:1902253	regulation of intrinsic apoptotic signaling pathway by p53 class mediator	5/115	33/18903	1.58165e-06	4.64453e-05	2.73122e-05	MUC1/BCL2/SIRT1/MIF/MDM2	5
BP	GO:0071219	cellular response to molecule of bacterial origin	10/115	234/18903	1.66983e-06	4.77391e-05	2.8073e-05	RELA/AKT1/MAPK1/MAPK3/VIM/NFKB1/PRKCA/NOS2/MIF/TLR9	10
BP	GO:1902166	negative regulation of intrinsic apoptotic signaling pathway in response to DNA damage by p53 class mediator	4/115	15/18903	1.68486e-06	4.77391e-05	2.8073e-05	MUC1/BCL2/SIRT1/MIF	4
BP	GO:1901990	regulation of mitotic cell cycle phase transition	12/115	354/18903	1.6899e-06	4.77391e-05	2.8073e-05	ANXA1/CDK2/MAD2L2/MUC1/NAE1/RRM1/AKT1/BCL2/CYP1A1/CDC25B/TERT/MDM2	12
BP	GO:0010632	regulation of epithelial cell migration	11/115	292/18903	1.69718e-06	4.77391e-05	2.8073e-05	ANXA1/HDAC7/HMOX1/MAP3K3/AKT1/ITGA2/JUN/MMP9/PTGS2/PRKCA/SIRT1	11
BP	GO:0002042	cell migration involved in sprouting angiogenesis	7/115	94/18903	1.69742e-06	4.77391e-05	2.8073e-05	ANXA1/HDAC7/HMOX1/MAP3K3/AKT1/ITGB1/PTGS2	7
BP	GO:0019748	secondary metabolic process	6/115	60/18903	1.70312e-06	4.77391e-05	2.8073e-05	DDC/ZEB2/BCL2/CYP1A1/CYP1B1/CYP3A4	6
BP	GO:0072593	reactive oxygen species metabolic process	10/115	235/18903	1.73523e-06	4.82733e-05	2.83872e-05	CAT/HBA2/HBB/SOD2/BCL2/CYP1A1/CYP1B1/PRKCD/NOS2/XDH	10
BP	GO:0071466	cellular response to xenobiotic stimulus	9/115	183/18903	1.78684e-06	4.9338e-05	2.90133e-05	CYP2E1/DDC/FBP1/HSPA5/CYP1A1/CYP1B1/ABCB1/NOS2/CYP3A4	9
BP	GO:1901797	negative regulation of signal transduction by p53 class mediator	5/115	34/18903	1.84538e-06	5.0577e-05	2.97419e-05	MUC1/BCL2/SIRT1/MIF/MDM2	5
BP	GO:0060135	maternal process involved in female pregnancy	6/115	61/18903	1.87961e-06	5.11365e-05	3.00709e-05	AR/ESR1/PARP1/AKT1/CTSB/PTGS2	6
BP	GO:1904019	epithelial cell apoptotic process	8/115	137/18903	1.91115e-06	5.16151e-05	3.03523e-05	ESR1/HMOX1/CASP3/CASP9/BAX/BCL2/BCL2L1/TERT	8
BP	GO:0048872	homeostasis of number of cells	11/115	296/18903	1.93664e-06	5.19243e-05	3.05342e-05	ANXA1/B2M/HMOX1/CASP3/AKT1/STAT3/BAX/BCL2/CDH2/CXCR2/MIF	11
BP	GO:2000045	regulation of G1/S transition of mitotic cell cycle	9/115	185/18903	1.95494e-06	5.20379e-05	3.06009e-05	ANXA1/CDK2/MUC1/RRM1/AKT1/BCL2/CYP1A1/TERT/MDM2	9
BP	GO:0001655	urogenital system development	12/115	360/18903	2.01195e-06	5.3173e-05	3.12685e-05	ANXA1/AR/CAT/ESR1/MMP2/CASP9/BAX/BCL2/MMP9/CTNNB1/CXCR2/CYP19A1	12
BP	GO:0001503	ossification	13/115	429/18903	2.11814e-06	5.5051e-05	3.23728e-05	CAT/H3-3B/HDAC7/MMP2/SYNCRIP/AKT1/MAPK1/MAPK3/BCL2/MMP9/PTGS2/FASN/CTNNB1	13
BP	GO:0045766	positive regulation of angiogenesis	9/115	187/18903	2.1365e-06	5.5051e-05	3.23728e-05	HMOX1/ITGA5/STAT3/ITGB1/CYP1B1/PRKCA/CXCR2/SIRT1/TERT	9
BP	GO:1904018	positive regulation of vasculature development	9/115	187/18903	2.1365e-06	5.5051e-05	3.23728e-05	HMOX1/ITGA5/STAT3/ITGB1/CYP1B1/PRKCA/CXCR2/SIRT1/TERT	9
BP	GO:0090050	positive regulation of cell migration involved in sprouting angiogenesis	5/115	35/18903	2.14253e-06	5.5051e-05	3.23728e-05	ANXA1/HDAC7/HMOX1/MAP3K3/PTGS2	5
BP	GO:0034349	glial cell apoptotic process	4/115	16/18903	2.23595e-06	5.70552e-05	3.35514e-05	CASP3/CASP9/PRKCD/PRKCA	4
BP	GO:0032944	regulation of mononuclear cell proliferation	10/115	243/18903	2.34395e-06	5.90443e-05	3.47211e-05	ANXA1/CASP3/BCL2/BCL2L1/PDE5A/CTNNB1/ERBB2/MIF/TLR9/TYK2	10
BP	GO:0006869	lipid transport	13/115	433/18903	2.34582e-06	5.90443e-05	3.47211e-05	ANXA1/RBP1/RBP7/AKT1/PTGS2/ABCG2/NFKB1/ABCB1/PRKCD/NOS2/SIRT1/CYP19A1/MIF	13
BP	GO:0043433	negative regulation of DNA-binding transcription factor activity	9/115	190/18903	2.43605e-06	6.09012e-05	3.5813e-05	CAT/ESR1/HMOX1/MAD2L2/TRIM21/DDIT3/CYP1B1/SIRT1/TLR9	9
BP	GO:0001776	leukocyte homeostasis	7/115	100/18903	2.57613e-06	6.35446e-05	3.73675e-05	ANXA1/CASP3/AKT1/BAX/BCL2/CXCR2/MIF	7
BP	GO:1901992	positive regulation of mitotic cell cycle phase transition	7/115	100/18903	2.57613e-06	6.35446e-05	3.73675e-05	ANXA1/RRM1/AKT1/CYP1A1/CDC25B/TERT/MDM2	7
BP	GO:0034504	protein localization to nucleus	11/115	306/18903	2.66961e-06	6.4984e-05	3.82139e-05	PARP1/RANBP2/SQSTM1/AKT1/STAT3/CDH1/PTGS2/HSP90AA1/PRKCD/TERT/MDM2	11
BP	GO:0071375	cellular response to peptide hormone stimulus	11/115	306/18903	2.66961e-06	6.4984e-05	3.82139e-05	FBP1/PARP1/SOCS3/RELA/AKT1/STAT3/NFKB1/CYP1B1/PRKCD/SIRT1/TYK2	11
BP	GO:0007162	negative regulation of cell adhesion	11/115	308/18903	2.84239e-06	6.87375e-05	4.04212e-05	ANXA1/MAD2L2/MMP2/MUC1/CASP3/AKT1/CDH1/PDE5A/CYP1B1/PRKCD/ERBB2	11
BP	GO:0009404	toxin metabolic process	4/115	17/18903	2.91022e-06	6.94697e-05	4.08517e-05	DDC/CYP1A1/CYP1B1/CYP3A4	4
BP	GO:1902165	regulation of intrinsic apoptotic signaling pathway in response to DNA damage by p53 class mediator	4/115	17/18903	2.91022e-06	6.94697e-05	4.08517e-05	MUC1/BCL2/SIRT1/MIF	4
BP	GO:0000082	G1/S transition of mitotic cell cycle	10/115	250/18903	3.0213e-06	7.1659e-05	4.21392e-05	ANXA1/CDK2/MUC1/RRM1/AKT1/BCL2/ITGB1/CYP1A1/TERT/MDM2	10
BP	GO:0008584	male gonad development	8/115	147/18903	3.23946e-06	7.63439e-05	4.48941e-05	AR/ESR1/H3-3B/BAX/BCL2/BCL2L1/CYP1B1/TLR9	8
BP	GO:1902229	regulation of intrinsic apoptotic signaling pathway in response to DNA damage	5/115	38/18903	3.26492e-06	7.64569e-05	4.49606e-05	MUC1/BCL2/BCL2L1/SIRT1/MIF	5
BP	GO:0097305	response to alcohol	10/115	253/18903	3.36007e-06	7.81903e-05	4.59799e-05	CAT/CYP2E1/FBP1/PARP1/SOD2/AKT1/BCL2L1/CDH1/CYP1B1/CTNNB1	10
BP	GO:0046546	development of primary male sexual characteristics	8/115	148/18903	3.40738e-06	7.87957e-05	4.63359e-05	AR/ESR1/H3-3B/BAX/BCL2/BCL2L1/CYP1B1/TLR9	8
BP	GO:0002683	negative regulation of immune system process	13/115	449/18903	3.48963e-06	7.97015e-05	4.68686e-05	ANXA1/HMGB3/HMOX1/PARP1/TRIM21/CASP3/AKT1/PDE5A/ADORA1/CTNNB1/ERBB2/CYP19A1/MIF	13
BP	GO:0072594	establishment of protein localization to organelle	13/115	449/18903	3.48963e-06	7.97015e-05	4.68686e-05	GZMB/RANBP2/SQSTM1/AKT1/HSPA5/STAT3/BAX/CDH1/DDIT3/PTGS2/HSP90AA1/PRKCD/TERT	13
BP	GO:1902808	positive regulation of cell cycle G1/S phase transition	6/115	68/18903	3.57924e-06	8.12466e-05	4.77772e-05	ANXA1/RRM1/AKT1/CYP1A1/TERT/MDM2	6
BP	GO:0033028	myeloid cell apoptotic process	5/115	39/18903	3.72694e-06	8.35739e-05	4.91457e-05	ANXA1/BCL2/CXCR2/SIRT1/MIF	5
BP	GO:0043618	regulation of transcription from RNA polymerase II promoter in response to stress	5/115	39/18903	3.72694e-06	8.35739e-05	4.91457e-05	HMOX1/MUC1/HSPA5/DDIT3/JUN	5
BP	GO:0043535	regulation of blood vessel endothelial cell migration	8/115	150/18903	3.76548e-06	8.39293e-05	4.93547e-05	ANXA1/HDAC7/HMOX1/MAP3K3/AKT1/PTGS2/PRKCA/SIRT1	8
BP	GO:0007004	telomere maintenance via telomerase	6/115	69/18903	3.90082e-06	8.64252e-05	5.08225e-05	RPA1/MAPK1/MAPK3/HSP90AA1/CTNNB1/TERT	6
BP	GO:0048246	macrophage chemotaxis	5/115	40/18903	4.23877e-06	9.29489e-05	5.46587e-05	MMP2/MAPK1/MAPK3/CYP19A1/MIF	5
BP	GO:0051881	regulation of mitochondrial membrane potential	6/115	70/18903	4.2455e-06	9.29489e-05	5.46587e-05	PARP1/SOD2/AKT1/BAX/BCL2/BCL2L1	6
BP	GO:0008637	apoptotic mitochondrial changes	7/115	108/18903	4.31151e-06	9.38387e-05	5.51819e-05	GZMB/SOD2/AKT1/BAX/BCL2/BCL2L1/MMP9	7
BP	GO:0002699	positive regulation of immune effector process	10/115	261/18903	4.42968e-06	9.58468e-05	5.63628e-05	ANXA1/B2M/CD1A/HMOX1/MAD2L2/MAPKAPK2/NOS2/SIRT1/MIF/TLR9	10
BP	GO:0043281	regulation of cysteine-type endopeptidase activity involved in apoptotic process	9/115	205/18903	4.53901e-06	9.76416e-05	5.74183e-05	CYCS/CASP9/AKT1/BAX/CTSD/MMP9/PTGS2/SIRT1/XDH	9
BP	GO:2001236	regulation of extrinsic apoptotic signaling pathway	8/115	155/18903	4.8031e-06	0.000102725	6.04077e-05	AR/HMOX1/RELA/AKT1/BCL2/BCL2L1/ITGA6/TERT	8
BP	GO:0042698	ovulation cycle	6/115	72/18903	5.00927e-06	0.000106519	6.26386e-05	ESR1/MMP2/CASP3/HSPA5/CYP1B1/SIRT1	6
BP	GO:0051091	positive regulation of DNA-binding transcription factor activity	10/115	266/18903	5.2387e-06	0.000110761	6.51332e-05	AR/CAT/ESR1/TRIM21/RELA/AKT1/STAT3/DDIT3/CTNNB1/TLR9	10
BP	GO:0045429	positive regulation of nitric oxide biosynthetic process	5/115	42/18903	5.427e-06	0.00011409	6.7091e-05	HBB/SOD2/AKT1/PTGS2/HSP90AA1	5
BP	GO:0009612	response to mechanical stimulus	9/115	211/18903	5.73825e-06	0.000119865	7.04869e-05	MMP2/RELA/MAPK3/CDH2/ITGA2/JUN/PTGS2/NFKB1/CTNNB1	9
BP	GO:0007292	female gamete generation	8/115	159/18903	5.79888e-06	0.000119865	7.04869e-05	H3-3B/MMP2/BCL2/PTGS2/PDE5A/CTNNB1/SIRT1/CDC25B	8
BP	GO:0036294	cellular response to decreased oxygen levels	8/115	159/18903	5.79888e-06	0.000119865	7.04869e-05	HMOX1/AKT1/BCL2/PTGS2/PDK1/SIRT1/TERT/MDM2	8
BP	GO:0055093	response to hyperoxia	4/115	20/18903	5.84143e-06	0.000120074	7.06096e-05	CAT/MMP2/SOD2/CYP1A1	4
BP	GO:1902806	regulation of cell cycle G1/S phase transition	9/115	213/18903	6.19412e-06	0.00012662	7.44591e-05	ANXA1/CDK2/MUC1/RRM1/AKT1/BCL2/CYP1A1/TERT/MDM2	9
BP	GO:0006278	RNA-templated DNA biosynthetic process	6/115	75/18903	6.36102e-06	0.000129317	7.60453e-05	RPA1/MAPK1/MAPK3/HSP90AA1/CTNNB1/TERT	6
BP	GO:0033559	unsaturated fatty acid metabolic process	7/115	115/18903	6.54206e-06	0.000132271	7.77822e-05	ANXA1/CYP2E1/PTGS2/CYP1A1/CYP1B1/SIRT1/MIF	7
BP	GO:1904407	positive regulation of nitric oxide metabolic process	5/115	44/18903	6.86159e-06	0.000137978	8.11379e-05	HBB/SOD2/AKT1/PTGS2/HSP90AA1	5
BP	GO:0030099	myeloid cell differentiation	12/115	407/18903	7.06262e-06	0.000141082	8.29634e-05	B2M/HMGB3/PARP1/CASP3/CASP9/STAT3/JUN/MMP9/FASN/PRKCA/CTNNB1/SIRT1	12
BP	GO:0062012	regulation of small molecule metabolic process	11/115	339/18903	7.09223e-06	0.000141082	8.29634e-05	ANXA1/FBP1/PARP1/RANBP2/AKT1/STAT3/PTGS2/NFKB1/PDK1/NOS2/SIRT1	11
BP	GO:0006633	fatty acid biosynthetic process	8/115	164/18903	7.28453e-06	0.000144132	8.47572e-05	ANXA1/CYP2E1/PTGS2/CYP1A1/FASN/SIRT1/MIF/CYP3A4	8
BP	GO:0072330	monocarboxylic acid biosynthetic process	9/115	218/18903	7.47185e-06	0.000147052	8.64743e-05	ANXA1/CYP2E1/RBP1/PTGS2/CYP1A1/FASN/SIRT1/MIF/CYP3A4	9
BP	GO:0006606	protein import into nucleus	8/115	165/18903	7.6173e-06	0.000149122	8.76912e-05	RANBP2/SQSTM1/AKT1/STAT3/CDH1/PTGS2/HSP90AA1/PRKCD	8
BP	GO:0010876	lipid localization	13/115	483/18903	7.6814e-06	0.000149585	8.79637e-05	ANXA1/RBP1/RBP7/AKT1/PTGS2/ABCG2/NFKB1/ABCB1/PRKCD/NOS2/SIRT1/CYP19A1/MIF	13
BP	GO:0044843	cell cycle G1/S phase transition	10/115	280/18903	8.22138e-06	0.000159262	9.36544e-05	ANXA1/CDK2/MUC1/RRM1/AKT1/BCL2/ITGB1/CYP1A1/TERT/MDM2	10
BP	GO:0070665	positive regulation of leukocyte proliferation	8/115	167/18903	8.32152e-06	0.000159966	9.4068e-05	ANXA1/MAPK1/MAPK3/BCL2/BCL2L1/MIF/TLR9/TYK2	8
BP	GO:0050678	regulation of epithelial cell proliferation	12/115	414/18903	8.38738e-06	0.000159966	9.4068e-05	AR/B2M/HMOX1/AKT1/STAT3/BAX/JUN/PRKCA/CTNNB1/ERBB2/SIRT1/XDH	12
BP	GO:0050727	regulation of inflammatory response	12/115	414/18903	8.38738e-06	0.000159966	9.4068e-05	ANXA1/ESR1/SOCS3/RELA/ITGA2/MMP9/PTGS2/ADORA1/NFKB1/PRKCD/CYP19A1/TLR9	12
BP	GO:0043542	endothelial cell migration	10/115	281/18903	8.48167e-06	0.000160934	9.46376e-05	ANXA1/HDAC7/HMOX1/MAP3K3/AKT1/ITGB1/PTGS2/CYP1B1/PRKCA/SIRT1	10
BP	GO:0048806	genitalia development	5/115	46/18903	8.57717e-06	0.000161916	9.52149e-05	AR/ESR1/BAX/CTNNB1/CYP19A1	5
BP	GO:0019439	aromatic compound catabolic process	13/115	489/18903	8.76607e-06	0.000164642	9.68178e-05	HMOX1/MAPKAPK2/SLC11A1/SYNCRIP/AKT1/VIM/BAX/PDE5A/CYP1A1/PRKCD/PRKCA/MAOA/XDH	13
BP	GO:0051170	import into nucleus	8/115	169/18903	9.07997e-06	0.000169676	9.97783e-05	RANBP2/SQSTM1/AKT1/STAT3/CDH1/PTGS2/HSP90AA1/PRKCD	8
BP	GO:0050679	positive regulation of epithelial cell proliferation	9/115	224/18903	9.29731e-06	0.000171673	0.000100953	AR/HMOX1/AKT1/STAT3/JUN/PRKCA/CTNNB1/ERBB2/SIRT1	9
BP	GO:0097191	extrinsic apoptotic signaling pathway	9/115	224/18903	9.29731e-06	0.000171673	0.000100953	AR/HMOX1/RELA/AKT1/BAX/BCL2/BCL2L1/ITGA6/TERT	9
BP	GO:0045765	regulation of angiogenesis	11/115	349/18903	9.32603e-06	0.000171673	0.000100953	HMOX1/ITGA5/STAT3/ITGB1/CYP1B1/PRKCA/CTNNB1/CXCR2/ERBB2/SIRT1/TERT	11
BP	GO:0030098	lymphocyte differentiation	12/115	419/18903	9.46269e-06	0.000173327	0.000101925	ANXA1/B2M/CD8A/HMGB3/XRCC6/STAT3/BAX/BCL2/ITGB1/CTNNB1/ERBB2/TLR9	12
BP	GO:1901989	positive regulation of cell cycle phase transition	7/115	122/18903	9.65816e-06	0.000175781	0.000103368	ANXA1/RRM1/AKT1/CYP1A1/CDC25B/TERT/MDM2	7
BP	GO:0045860	positive regulation of protein kinase activity	12/115	420/18903	9.69171e-06	0.000175781	0.000103368	SLC11A1/XRCC6/AKT1/PDE5A/ADORA1/HSP90AA1/PRKCD/ERBB2/SIRT1/MIF/CDC25B/TLR9	12
BP	GO:0072332	intrinsic apoptotic signaling pathway by p53 class mediator	6/115	81/18903	9.95325e-06	0.000179644	0.00010564	MUC1/BAX/BCL2/SIRT1/MIF/MDM2	6
BP	GO:0033674	positive regulation of kinase activity	13/115	496/18903	1.02007e-05	0.000182331	0.00010722	RANBP2/SLC11A1/XRCC6/AKT1/PDE5A/ADORA1/HSP90AA1/PRKCD/ERBB2/SIRT1/MIF/CDC25B/TLR9	13
BP	GO:0043410	positive regulation of MAPK cascade	13/115	496/18903	1.02007e-05	0.000182331	0.00010722	AR/MAP3K3/MAPK3/CDH2/JUN/PDE5A/ADORA1/PRKCA/CTNNB1/ERBB2/MIF/TLR9/XDH	13
BP	GO:1905475	regulation of protein localization to membrane	8/115	172/18903	1.03266e-05	0.000183695	0.000108022	AR/GZMB/SQSTM1/AKT1/BCL2L1/CDH2/ITGB1/ERBB2	8
BP	GO:0007249	I-kappaB kinase/NF-kappaB signaling	10/115	288/18903	1.05116e-05	0.000186091	0.000109431	ESR1/HMOX1/MAP3K3/TRIM21/RELA/SQSTM1/AKT1/CTNNB1/SIRT1/TLR9	10
BP	GO:0072331	signal transduction by p53 class mediator	8/115	173/18903	1.0773e-05	0.00018981	0.000111618	MUC1/MYO6/AKT1/BAX/BCL2/SIRT1/MIF/MDM2	8
BP	GO:1901342	regulation of vasculature development	11/115	355/18903	1.09419e-05	0.000191871	0.00011283	HMOX1/ITGA5/STAT3/ITGB1/CYP1B1/PRKCA/CTNNB1/CXCR2/ERBB2/SIRT1/TERT	11
BP	GO:0071453	cellular response to oxygen levels	8/115	175/18903	1.17147e-05	0.000204455	0.00012023	HMOX1/AKT1/BCL2/PTGS2/PDK1/SIRT1/TERT/MDM2	8
BP	GO:1904707	positive regulation of vascular associated smooth muscle cell proliferation	5/115	50/18903	1.30033e-05	0.00022588	0.000132829	MMP2/JUN/MMP9/DNMT1/TERT	5
BP	GO:2000116	regulation of cysteine-type endopeptidase activity	9/115	235/18903	1.36443e-05	0.000235906	0.000138725	CYCS/CASP9/AKT1/BAX/CTSD/MMP9/PTGS2/SIRT1/XDH	9
BP	GO:0022602	ovulation cycle process	5/115	51/18903	1.43471e-05	0.000246904	0.000145192	ESR1/MMP2/CASP3/HSPA5/SIRT1	5
BP	GO:0042770	signal transduction in response to DNA damage	8/115	181/18903	1.49666e-05	0.000256366	0.000150756	CDK2/MAD2L2/MUC1/MYO6/CASP9/SIRT1/MIF/MDM2	8
BP	GO:2000243	positive regulation of reproductive process	6/115	87/18903	1.50355e-05	0.000256366	0.000150756	AR/C1QBP/BAX/PDE5A/CTNNB1/CDC25B	6
BP	GO:0050670	regulation of lymphocyte proliferation	9/115	239/18903	1.56058e-05	0.000264869	0.000155757	ANXA1/CASP3/BCL2/PDE5A/CTNNB1/ERBB2/MIF/TLR9/TYK2	9
BP	GO:0033627	cell adhesion mediated by integrin	6/115	88/18903	1.60563e-05	0.000271271	0.000159521	ITGA5/MUC1/ITGA2/ITGA6/ITGB1/CYP1B1	6
BP	GO:2000773	negative regulation of cellular senescence	4/115	26/18903	1.75238e-05	0.000293521	0.000172605	MAP3K3/SIRT1/MIF/TERT	4
BP	GO:0002040	sprouting angiogenesis	8/115	185/18903	1.75319e-05	0.000293521	0.000172605	ANXA1/HDAC7/HMOX1/ITGA5/MAP3K3/AKT1/ITGB1/PTGS2	8
BP	GO:0009266	response to temperature stimulus	8/115	186/18903	1.8228e-05	0.0003038	0.00017865	HMOX1/MAPKAPK2/SOD2/AKT1/PTGS2/ADORA1/HSP90AA1/SIRT1	8
BP	GO:0035270	endocrine system development	7/115	135/18903	1.87063e-05	0.000308989	0.000181701	ANXA1/AKT1/MAPK1/MAPK3/CDH1/CDH2/CYP1B1	7
BP	GO:1900180	regulation of protein localization to nucleus	7/115	135/18903	1.87063e-05	0.000308989	0.000181701	PARP1/AKT1/CDH1/PTGS2/HSP90AA1/PRKCD/TERT	7
BP	GO:1903829	positive regulation of protein localization	12/115	451/18903	1.96781e-05	0.000323596	0.000190291	EMD/GZMB/PARP1/SQSTM1/AKT1/CDH1/ITGB1/PTGS2/HSP90AA1/PRKCD/ERBB2/TERT	12
BP	GO:0002697	regulation of immune effector process	11/115	379/18903	2.00947e-05	0.000328984	0.000193459	ANXA1/B2M/C1QBP/CD1A/HMOX1/MAD2L2/MAPKAPK2/NOS2/SIRT1/MIF/TLR9	11
BP	GO:0036296	response to increased oxygen levels	4/115	27/18903	2.04751e-05	0.000330339	0.000194256	CAT/MMP2/SOD2/CYP1A1	4
BP	GO:1901987	regulation of cell cycle phase transition	12/115	453/18903	2.05551e-05	0.000330339	0.000194256	ANXA1/CDK2/MAD2L2/MUC1/NAE1/RRM1/AKT1/BCL2/CYP1A1/CDC25B/TERT/MDM2	12
BP	GO:0010657	muscle cell apoptotic process	6/115	92/18903	2.07142e-05	0.000330339	0.000194256	HMOX1/SOD2/HSP90AA1/CXCR2/SIRT1/DNMT1	6
BP	GO:0002686	negative regulation of leukocyte migration	5/115	55/18903	2.08395e-05	0.000330339	0.000194256	HMOX1/AKT1/ADORA1/CYP19A1/MIF	5
BP	GO:0042743	hydrogen peroxide metabolic process	5/115	55/18903	2.08395e-05	0.000330339	0.000194256	CAT/HBA2/HBB/SOD2/CYP1A1	5
BP	GO:0043525	positive regulation of neuron apoptotic process	5/115	55/18903	2.08395e-05	0.000330339	0.000194256	CASP3/CASP9/BAX/DDIT3/CTNNB1	5
BP	GO:2000772	regulation of cellular senescence	5/115	55/18903	2.08395e-05	0.000330339	0.000194256	B2M/MAP3K3/SIRT1/MIF/TERT	5
BP	GO:0048863	stem cell differentiation	9/115	248/18903	2.0915e-05	0.000330339	0.000194256	ESR1/SOX5/MAPK1/MAPK3/STAT3/BCL2/CDH2/ITGB1/CTNNB1	9
BP	GO:2001020	regulation of response to DNA damage stimulus	10/115	312/18903	2.0981e-05	0.000330339	0.000194256	MAD2L2/MUC1/PARP1/CASP9/BCL2/BCL2L1/PRKCD/SIRT1/MIF/MDM2	10
BP	GO:0070301	cellular response to hydrogen peroxide	6/115	93/18903	2.20338e-05	0.000345446	0.00020314	ANXA1/CAT/RELA/CYP1B1/PRKCD/SIRT1	6
BP	GO:2000630	positive regulation of miRNA metabolic process	5/115	56/18903	2.27722e-05	0.000355515	0.000209061	RELA/STAT3/JUN/NFKB1/TERT	5
BP	GO:1903320	regulation of protein modification by small protein conjugation or removal	9/115	252/18903	2.37273e-05	0.000368078	0.000216448	MAD2L2/MAPK9/TRIM21/RELA/SQSTM1/AKT1/HSPA5/HSP90AA1/CTNNB1	9
BP	GO:0010758	regulation of macrophage chemotaxis	4/115	28/18903	2.37758e-05	0.000368078	0.000216448	MAPK1/MAPK3/CYP19A1/MIF	4
BP	GO:0001889	liver development	7/115	141/18903	2.47831e-05	0.00038192	0.000224588	ANXA1/HMOX1/SOD2/RELA/ITGA2/JUN/CYP1A1	7
BP	GO:0032088	negative regulation of NF-kappaB transcription factor activity	6/115	95/18903	2.48764e-05	0.00038192	0.000224588	CAT/TRIM21/DDIT3/CYP1B1/SIRT1/TLR9	6
BP	GO:0034612	response to tumor necrosis factor	9/115	254/18903	2.52499e-05	0.000386052	0.000227019	CASP3/RELA/AKT1/MAPK1/MAPK3/PTGS2/NFKB1/CYP1B1/SIRT1	9
BP	GO:0032070	regulation of deoxyribonuclease activity	3/115	10/18903	2.55157e-05	0.000388511	0.000228464	AKT1/PRKCD/SIRT1	3
BP	GO:0043122	regulation of I-kappaB kinase/NF-kappaB signaling	9/115	255/18903	2.60418e-05	0.000394897	0.00023222	ESR1/HMOX1/MAP3K3/TRIM21/RELA/SQSTM1/CTNNB1/SIRT1/TLR9	9
BP	GO:1903321	negative regulation of protein modification by small protein conjugation or removal	6/115	96/18903	2.64044e-05	0.00039876	0.000234491	MAD2L2/TRIM21/RELA/SQSTM1/AKT1/CTNNB1	6
BP	GO:0001541	ovarian follicle development	5/115	58/18903	2.70536e-05	0.000404879	0.00023809	ESR1/MMP2/BAX/BCL2/BCL2L1	5
BP	GO:0048599	oocyte development	5/115	58/18903	2.70536e-05	0.000404879	0.00023809	H3-3B/BCL2/PDE5A/CTNNB1/CDC25B	5
BP	GO:0033135	regulation of peptidyl-serine phosphorylation	7/115	143/18903	2.71379e-05	0.000404879	0.00023809	MAD2L2/AKT1/BAX/BCL2/PTGS2/HSP90AA1/MIF	7
BP	GO:1902175	regulation of oxidative stress-induced intrinsic apoptotic signaling pathway	4/115	29/18903	2.74508e-05	0.000407904	0.000239869	PARP1/SOD2/AKT1/SIRT1	4
BP	GO:0008202	steroid metabolic process	10/115	323/18903	2.82023e-05	0.000416728	0.000245058	CAT/CYP2E1/ESR1/HMGCS1/NFKB1/CYP1A1/CYP1B1/SIRT1/CYP19A1/CYP3A4	10
BP	GO:0046700	heterocycle catabolic process	12/115	468/18903	2.82938e-05	0.000416728	0.000245058	HMOX1/MAPKAPK2/SLC11A1/SYNCRIP/AKT1/VIM/BAX/PDE5A/CYP1A1/PRKCD/PRKCA/XDH	12
BP	GO:0061008	hepaticobiliary system development	7/115	144/18903	2.83826e-05	0.000416728	0.000245058	ANXA1/HMOX1/SOD2/RELA/ITGA2/JUN/CYP1A1	7
BP	GO:0015849	organic acid transport	10/115	324/18903	2.89535e-05	0.00042343	0.000248999	ANXA1/RBP1/RBP7/SLC11A1/AKT1/ITGB1/ABCG2/ADORA1/ABCB1/MIF	10
BP	GO:0007566	embryo implantation	5/115	59/18903	2.9416e-05	0.0004285	0.00025198	C1QBP/H3-3B/MMP2/MMP9/PTGS2	5
BP	GO:0046394	carboxylic acid biosynthetic process	10/115	326/18903	3.05074e-05	0.000442656	0.000260304	ANXA1/CYP2E1/MTAP/RBP1/PTGS2/CYP1A1/FASN/SIRT1/MIF/CYP3A4	10
BP	GO:0043393	regulation of protein binding	8/115	200/18903	3.06913e-05	0.000442862	0.000260426	B2M/TRIM21/AKT1/MAPK3/BAX/MMP9/PRKCD/TERT	8
BP	GO:0002253	activation of immune response	11/115	397/18903	3.0761e-05	0.000442862	0.000260426	C1QBP/CD8A/MOG/XRCC6/RELA/MAPK1/BAX/BCL2/HSP90AA1/PRKCD/TLR9	11
BP	GO:0071480	cellular response to gamma radiation	4/115	30/18903	3.15258e-05	0.000452114	0.000265866	XRCC6/HSPA5/BCL2L1/MDM2	4
BP	GO:1905517	macrophage migration	5/115	60/18903	3.19353e-05	0.000455514	0.000267866	MMP2/MAPK1/MAPK3/CYP19A1/MIF	5
BP	GO:0044270	cellular nitrogen compound catabolic process	12/115	474/18903	3.20364e-05	0.000455514	0.000267866	HMOX1/MAPKAPK2/SLC11A1/SYNCRIP/AKT1/VIM/BAX/PDE5A/PRKCD/PRKCA/XDH/CYP3A4	12
BP	GO:0016053	organic acid biosynthetic process	10/115	328/18903	3.21322e-05	0.000455514	0.000267866	ANXA1/CYP2E1/MTAP/RBP1/PTGS2/CYP1A1/FASN/SIRT1/MIF/CYP3A4	10
BP	GO:0006631	fatty acid metabolic process	11/115	400/18903	3.29469e-05	0.000463538	0.000272584	ANXA1/CYP2E1/AKT1/PTGS2/CYP1A1/CYP1B1/FASN/PDK1/SIRT1/MIF/CYP3A4	11
BP	GO:0022408	negative regulation of cell-cell adhesion	8/115	202/18903	3.29488e-05	0.000463538	0.000272584	ANXA1/MAD2L2/CASP3/AKT1/CDH1/PDE5A/PRKCD/ERBB2	8
BP	GO:0097306	cellular response to alcohol	6/115	100/18903	3.32896e-05	0.000466558	0.00027436	FBP1/SOD2/AKT1/CDH1/CYP1B1/CTNNB1	6
BP	GO:0060020	Bergmann glial cell differentiation	3/115	11/18903	3.49285e-05	0.000485847	0.000285703	MAPK1/MAPK3/VIM	3
BP	GO:0060439	trachea morphogenesis	3/115	11/18903	3.49285e-05	0.000485847	0.000285703	MAPK1/MAPK3/CTNNB1	3
BP	GO:0006721	terpenoid metabolic process	6/115	101/18903	3.52181e-05	0.000488041	0.000286993	CYP2E1/HMGCS1/RBP1/CYP1A1/CYP1B1/CYP3A4	6
BP	GO:0010039	response to iron ion	4/115	31/18903	3.60269e-05	0.000497386	0.000292489	B2M/HMOX1/BCL2/CYP1A1	4
BP	GO:0060249	anatomical structure homeostasis	10/115	333/18903	3.65224e-05	0.000502353	0.000295409	B2M/TJP2/BAX/BCL2/ITGB1/PTGS2/ADORA1/PRKCA/CTNNB1/TLR9	10
BP	GO:0009994	oocyte differentiation	5/115	62/18903	3.7474e-05	0.000509756	0.000299763	H3-3B/BCL2/PDE5A/CTNNB1/CDC25B	5
BP	GO:0045428	regulation of nitric oxide biosynthetic process	5/115	62/18903	3.7474e-05	0.000509756	0.000299763	HBB/SOD2/AKT1/PTGS2/HSP90AA1	5
BP	GO:0046824	positive regulation of nucleocytoplasmic transport	5/115	62/18903	3.7474e-05	0.000509756	0.000299763	EMD/CDH1/PTGS2/HSP90AA1/PRKCD	5
BP	GO:2000241	regulation of reproductive process	8/115	206/18903	3.78823e-05	0.000513423	0.000301919	AR/C1QBP/ESR1/BAX/BCL2L1/PDE5A/CTNNB1/CDC25B	8
BP	GO:0071456	cellular response to hypoxia	7/115	151/18903	3.84787e-05	0.000519602	0.000305553	HMOX1/BCL2/PTGS2/PDK1/SIRT1/TERT/MDM2	7
BP	GO:0032677	regulation of interleukin-8 production	6/115	103/18903	3.93443e-05	0.000529359	0.00031129	ANXA1/RELA/STAT3/DDIT3/NOS2/TLR9	6
BP	GO:0009615	response to virus	11/115	409/18903	4.03293e-05	0.000533907	0.000313965	C1QBP/TRIM21/RELA/BAX/BCL2/BCL2L1/NFKB1/CYP1A1/HSP90AA1/TLR9/TYK2	11
BP	GO:0042692	muscle cell differentiation	11/115	409/18903	4.03293e-05	0.000533907	0.000313965	H3-3B/SOD2/CASP3/AKT1/BCL2/CDH2/ITGB1/CTNNB1/SIRT1/DNMT1/MDM2	11
BP	GO:0031663	lipopolysaccharide-mediated signaling pathway	5/115	63/18903	4.05082e-05	0.000533907	0.000313965	AKT1/MAPK1/MAPK3/PRKCA/MIF	5
BP	GO:0032757	positive regulation of interleukin-8 production	5/115	63/18903	4.05082e-05	0.000533907	0.000313965	RELA/STAT3/DDIT3/NOS2/TLR9	5
BP	GO:0070059	intrinsic apoptotic signaling pathway in response to endoplasmic reticulum stress	5/115	63/18903	4.05082e-05	0.000533907	0.000313965	BAX/BCL2/BCL2L1/DDIT3/SIRT1	5
BP	GO:0003018	vascular process in circulatory system	9/115	270/18903	4.07072e-05	0.000533907	0.000313965	HBB/MMP2/SOD2/TJP2/PTGS2/ABCG2/ADORA1/ABCB1/CXCR2	9
BP	GO:0001516	prostaglandin biosynthetic process	4/115	32/18903	4.0981e-05	0.000533907	0.000313965	ANXA1/PTGS2/SIRT1/MIF	4
BP	GO:0046457	prostanoid biosynthetic process	4/115	32/18903	4.0981e-05	0.000533907	0.000313965	ANXA1/PTGS2/SIRT1/MIF	4
BP	GO:1990776	response to angiotensin	4/115	32/18903	4.0981e-05	0.000533907	0.000313965	RELA/PTGS2/NFKB1/PRKCD	4
BP	GO:0032637	interleukin-8 production	6/115	104/18903	4.15479e-05	0.000537508	0.000316082	ANXA1/RELA/STAT3/DDIT3/NOS2/TLR9	6
BP	GO:0042100	B cell proliferation	6/115	104/18903	4.15479e-05	0.000537508	0.000316082	CASP3/BAX/BCL2/PRKCD/MIF/TLR9	6
BP	GO:0048545	response to steroid hormone	10/115	339/18903	4.24597e-05	0.000547389	0.000321893	ANXA1/AR/ESR1/PARP1/CASP3/CASP9/BCL2/PTGS2/CYP1B1/SIRT1	10
BP	GO:0007584	response to nutrient	7/115	154/18903	4.36257e-05	0.000553731	0.000325622	CAT/HMOX1/SOD2/ITGA2/PTGS2/CYP1A1/CYP1B1	7
BP	GO:0043524	negative regulation of neuron apoptotic process	7/115	154/18903	4.36257e-05	0.000553731	0.000325622	HMOX1/SOD2/BAX/BCL2/BCL2L1/JUN/TERT	7
BP	GO:0098754	detoxification	7/115	154/18903	4.36257e-05	0.000553731	0.000325622	CAT/HBA2/HBB/SOD2/PTGS2/ABCG2/ABCB1	7
BP	GO:0016925	protein sumoylation	5/115	64/18903	4.37291e-05	0.000553731	0.000325622	HDAC7/RANBP2/RELA/CTNNB1/MDM2	5
BP	GO:1901655	cellular response to ketone	6/115	105/18903	4.38495e-05	0.000553731	0.000325622	AR/FBP1/CASP9/AKT1/CYP1B1/SIRT1	6
BP	GO:1901796	regulation of signal transduction by p53 class mediator	6/115	105/18903	4.38495e-05	0.000553731	0.000325622	MUC1/AKT1/BCL2/SIRT1/MIF/MDM2	6
BP	GO:0022407	regulation of cell-cell adhesion	12/115	490/18903	4.41968e-05	0.000556219	0.000327085	ANXA1/B2M/MAD2L2/CASP3/RELA/AKT1/CDH1/PDE5A/PRKCD/PRKCA/ERBB2/TYK2	12
BP	GO:0060736	prostate gland growth	3/115	12/18903	4.63648e-05	0.000578432	0.000340148	AR/ESR1/CYP19A1	3
BP	GO:0001782	B cell homeostasis	4/115	33/18903	4.64154e-05	0.000578432	0.000340148	CASP3/BAX/BCL2/MIF	4
BP	GO:0042098	T cell proliferation	8/115	212/18903	4.64309e-05	0.000578432	0.000340148	ANXA1/SLC11A1/CASP3/BAX/PDE5A/CTNNB1/ERBB2/TYK2	8
BP	GO:0001894	tissue homeostasis	9/115	275/18903	4.69358e-05	0.00058276	0.000342693	B2M/TJP2/BAX/BCL2/ITGB1/PTGS2/PRKCA/CTNNB1/TLR9	9
BP	GO:0080164	regulation of nitric oxide metabolic process	5/115	65/18903	4.71448e-05	0.000583397	0.000343067	HBB/SOD2/AKT1/PTGS2/HSP90AA1	5
BP	GO:0010506	regulation of autophagy	10/115	344/18903	4.80199e-05	0.000592245	0.000348271	HMOX1/TRIM21/CASP3/AKT1/MAPK3/STAT3/BCL2/DDIT3/SIRT1/TLR9	10
BP	GO:0032963	collagen metabolic process	6/115	107/18903	4.8759e-05	0.000599363	0.000352456	MMP2/VIM/CTSB/ITGA2/ITGB1/MMP9	6
BP	GO:0090316	positive regulation of intracellular protein transport	7/115	157/18903	4.93248e-05	0.00060431	0.000355365	EMD/GZMB/CDH1/PTGS2/HSP90AA1/PRKCD/ERBB2	7
BP	GO:0034605	cellular response to heat	5/115	66/18903	5.07631e-05	0.00061988	0.000364521	HMOX1/MAPKAPK2/PTGS2/HSP90AA1/SIRT1	5
BP	GO:0014812	muscle cell migration	6/115	108/18903	5.13735e-05	0.000621183	0.000365288	ANXA1/BCL2/DDIT3/ITGA2/CYP1B1/TERT	6
BP	GO:0033138	positive regulation of peptidyl-serine phosphorylation	6/115	108/18903	5.13735e-05	0.000621183	0.000365288	MAD2L2/AKT1/BCL2/PTGS2/HSP90AA1/MIF	6
BP	GO:0062014	negative regulation of small molecule metabolic process	6/115	108/18903	5.13735e-05	0.000621183	0.000365288	FBP1/PARP1/AKT1/STAT3/NFKB1/SIRT1	6
BP	GO:0051973	positive regulation of telomerase activity	4/115	34/18903	5.2358e-05	0.000631025	0.000371075	MAPK1/MAPK3/HSP90AA1/CTNNB1	4
BP	GO:0038034	signal transduction in absence of ligand	5/115	68/18903	5.86411e-05	0.000695522	0.000409003	AKT1/BAX/BCL2/BCL2L1/TERT	5
BP	GO:0097192	extrinsic apoptotic signaling pathway in absence of ligand	5/115	68/18903	5.86411e-05	0.000695522	0.000409003	AKT1/BAX/BCL2/BCL2L1/TERT	5
BP	GO:0001893	maternal placenta development	4/115	35/18903	5.88374e-05	0.000695522	0.000409003	PARP1/AKT1/CTSB/PTGS2	4
BP	GO:0043276	anoikis	4/115	35/18903	5.88374e-05	0.000695522	0.000409003	ITGA5/AKT1/BCL2/ITGB1	4
BP	GO:1901099	negative regulation of signal transduction in absence of ligand	4/115	35/18903	5.88374e-05	0.000695522	0.000409003	AKT1/BCL2/BCL2L1/TERT	4
BP	GO:2001240	negative regulation of extrinsic apoptotic signaling pathway in absence of ligand	4/115	35/18903	5.88374e-05	0.000695522	0.000409003	AKT1/BCL2/BCL2L1/TERT	4
BP	GO:0018958	phenol-containing compound metabolic process	6/115	111/18903	5.98972e-05	0.000704843	0.000414484	CYP2E1/DDC/ZEB2/BCL2/CTSB/MAOA	6
BP	GO:0031392	regulation of prostaglandin biosynthetic process	3/115	13/18903	6.00069e-05	0.000704843	0.000414484	ANXA1/PTGS2/SIRT1	3
BP	GO:0031331	positive regulation of cellular catabolic process	11/115	429/18903	6.20015e-05	0.000725967	0.000426906	HMOX1/MAPK9/SYNCRIP/TRIM21/AKT1/MAPK3/BAX/PRKCD/SIRT1/TLR9/MDM2	11
BP	GO:0002260	lymphocyte homeostasis	5/115	69/18903	6.29177e-05	0.000732062	0.00043049	CASP3/AKT1/BAX/BCL2/MIF	5
BP	GO:0061180	mammary gland epithelium development	5/115	69/18903	6.29177e-05	0.000732062	0.00043049	AR/ESR1/AKT1/MAPK1/BAX	5
BP	GO:0043627	response to estrogen	5/115	70/18903	6.7431e-05	0.000781248	0.000459414	AR/ESR1/HMOX1/MMP2/HSP90AA1	5
BP	GO:0031960	response to corticosteroid	7/115	165/18903	6.75674e-05	0.000781248	0.000459414	ANXA1/PARP1/CASP3/CASP9/BCL2/PTGS2/CYP1B1	7
BP	GO:0009408	response to heat	6/115	114/18903	6.95153e-05	0.000801267	0.000471186	HMOX1/MAPKAPK2/AKT1/PTGS2/HSP90AA1/SIRT1	6
BP	GO:0001938	positive regulation of endothelial cell proliferation	6/115	115/18903	7.29818e-05	0.000836014	0.000491619	HMOX1/AKT1/STAT3/JUN/PRKCA/SIRT1	6
BP	GO:1990748	cellular detoxification	6/115	115/18903	7.29818e-05	0.000836014	0.000491619	CAT/HBA2/HBB/SOD2/PTGS2/ABCG2	6
BP	GO:0010001	glial cell differentiation	8/115	227/18903	7.50741e-05	0.000857328	0.000504153	AKT1/MAPK1/MAPK3/STAT3/VIM/CDH2/CTNNB1/ERBB2	8
BP	GO:0048070	regulation of developmental pigmentation	3/115	14/18903	7.60339e-05	0.000860322	0.000505913	ZEB2/BAX/BCL2	3
BP	GO:0070141	response to UV-A	3/115	14/18903	7.60339e-05	0.000860322	0.000505913	MMP2/AKT1/MMP9	3
BP	GO:0120305	regulation of pigmentation	3/115	14/18903	7.60339e-05	0.000860322	0.000505913	ZEB2/BAX/BCL2	3
BP	GO:0045936	negative regulation of phosphate metabolic process	11/115	440/18903	7.77202e-05	0.000876721	0.000515557	FBP1/PARP1/SOCS3/CASP3/AKT1/STAT3/BAX/JUN/PRKCD/SIRT1/XDH	11
BP	GO:0002262	myeloid cell homeostasis	7/115	169/18903	7.8568e-05	0.000880914	0.000518023	ANXA1/B2M/HMOX1/CASP3/STAT3/BAX/CXCR2	7
BP	GO:0007568	aging	7/115	169/18903	7.8568e-05	0.000880914	0.000518023	CAT/DDC/MMP2/SOD2/CASP9/PTGS2/CYP1A1	7
BP	GO:0010563	negative regulation of phosphorus metabolic process	11/115	441/18903	7.9305e-05	0.000886491	0.000521302	FBP1/PARP1/SOCS3/CASP3/AKT1/STAT3/BAX/JUN/PRKCD/SIRT1/XDH	11
BP	GO:0042060	wound healing	11/115	442/18903	8.09176e-05	0.000901792	0.0005303	ANXA1/HBB/HMOX1/ITGA5/SLC11A1/CASP3/ITGA2/ITGB1/PRKCD/PRKCA/ERBB2	11
BP	GO:0010594	regulation of endothelial cell migration	8/115	230/18903	8.22771e-05	0.00091098	0.000535703	ANXA1/HDAC7/HMOX1/MAP3K3/AKT1/PTGS2/PRKCA/SIRT1	8
BP	GO:0050920	regulation of chemotaxis	8/115	230/18903	8.22771e-05	0.00091098	0.000535703	C1QBP/MAPK1/MAPK3/ITGA2/CXCR2/CYP19A1/MIF/TUBB2B	8
BP	GO:0150076	neuroinflammatory response	5/115	73/18903	8.24806e-05	0.00091098	0.000535703	ITGB1/JUN/MMP9/PTGS2/TLR9	5
BP	GO:0002718	regulation of cytokine production involved in immune response	6/115	118/18903	8.4216e-05	0.000927378	0.000545346	B2M/HMOX1/MAPKAPK2/SIRT1/MIF/TLR9	6
BP	GO:0030330	DNA damage response, signal transduction by p53 class mediator	5/115	74/18903	8.80313e-05	0.000957988	0.000563346	MUC1/MYO6/SIRT1/MIF/MDM2	5
BP	GO:0035924	cellular response to vascular endothelial growth factor stimulus	5/115	74/18903	8.80313e-05	0.000957988	0.000563346	ANXA1/MAPKAPK2/RELA/AKT1/XDH	5
BP	GO:2000573	positive regulation of DNA biosynthetic process	5/115	74/18903	8.80313e-05	0.000957988	0.000563346	MAPK1/MAPK3/CYP1B1/HSP90AA1/CTNNB1	5
BP	GO:2000628	regulation of miRNA metabolic process	5/115	74/18903	8.80313e-05	0.000957988	0.000563346	RELA/STAT3/JUN/NFKB1/TERT	5
BP	GO:0008210	estrogen metabolic process	4/115	39/18903	9.071e-05	0.000984244	0.000578786	CYP1A1/CYP1B1/CYP19A1/CYP3A4	4
BP	GO:0045862	positive regulation of proteolysis	10/115	372/18903	9.20553e-05	0.00099428	0.000584687	CYCS/MAPK9/CASP9/AKT1/STAT3/BAX/CTSD/SIRT1/XDH/MDM2	10
BP	GO:0002367	cytokine production involved in immune response	6/115	120/18903	9.24411e-05	0.00099428	0.000584687	B2M/HMOX1/MAPKAPK2/SIRT1/MIF/TLR9	6
BP	GO:0002821	positive regulation of adaptive immune response	6/115	120/18903	9.24411e-05	0.00099428	0.000584687	B2M/CD1A/MAD2L2/SLC11A1/SIRT1/TYK2	6
BP	GO:0071479	cellular response to ionizing radiation	5/115	75/18903	9.38649e-05	0.00100603	0.000591597	XRCC6/HSPA5/BCL2L1/SIRT1/MDM2	5
BP	GO:0010950	positive regulation of endopeptidase activity	7/115	174/18903	9.43321e-05	0.00100603	0.000591597	CYCS/CASP9/STAT3/BAX/CTSD/SIRT1/XDH	7
BP	GO:0043518	negative regulation of DNA damage response, signal transduction by p53 class mediator	3/115	15/18903	9.46211e-05	0.00100603	0.000591597	SIRT1/MIF/MDM2	3
BP	GO:2001279	regulation of unsaturated fatty acid biosynthetic process	3/115	15/18903	9.46211e-05	0.00100603	0.000591597	ANXA1/PTGS2/SIRT1	3
BP	GO:0006720	isoprenoid metabolic process	6/115	121/18903	9.67868e-05	0.00102611	0.000603403	CYP2E1/HMGCS1/RBP1/CYP1A1/CYP1B1/CYP3A4	6
BP	GO:0043488	regulation of mRNA stability	7/115	175/18903	9.77745e-05	0.00103362	0.000607819	MAPKAPK2/SLC11A1/SYNCRIP/AKT1/VIM/PRKCD/PRKCA	7
BP	GO:0002460	adaptive immune response based on somatic recombination of immune receptors built from immunoglobulin superfamily domains	10/115	375/18903	9.83475e-05	0.00103671	0.00060964	ANXA1/B2M/C1QBP/CD1A/CD8A/MAD2L2/SLC11A1/STAT3/PRKCD/TYK2	10
BP	GO:0042307	positive regulation of protein import into nucleus	4/115	40/18903	0.000100318	0.00105149	0.000618331	CDH1/PTGS2/HSP90AA1/PRKCD	4
BP	GO:0071392	cellular response to estradiol stimulus	4/115	40/18903	0.000100318	0.00105149	0.000618331	ESR1/MMP2/NCOA3/ITGA2	4
BP	GO:0002274	myeloid leukocyte activation	8/115	237/18903	0.000101339	0.0010592	0.000622862	ANXA1/HMOX1/SLC11A1/JUN/PRKCD/CXCR2/MIF/TLR9	8
BP	GO:0051099	positive regulation of binding	7/115	177/18903	0.000104967	0.00109402	0.000643338	B2M/PARP1/TRIM21/ITGA2/MMP9/CTNNB1/TERT	7
BP	GO:0022612	gland morphogenesis	6/115	123/18903	0.000105965	0.00109824	0.000645822	AR/ESR1/MMP2/BAX/BCL2/NFKB1	6
BP	GO:0097237	cellular response to toxic substance	6/115	123/18903	0.000105965	0.00109824	0.000645822	CAT/HBA2/HBB/SOD2/PTGS2/ABCG2	6
BP	GO:0090559	regulation of membrane permeability	5/115	77/18903	0.00010642	0.00109987	0.000646781	GZMB/TJP2/BAX/BCL2/BCL2L1	5
BP	GO:0051403	stress-activated MAPK cascade	8/115	239/18903	0.000107412	0.00110703	0.000650993	MAP3K3/MAPK9/MAPKAPK2/MAPK1/MAPK3/NFKB1/TLR9/XDH	8
BP	GO:0044403	biological process involved in symbiotic interaction	9/115	307/18903	0.000109059	0.00112088	0.000659137	ITGA5/MOG/TRIM21/BCL2L1/CTSB/ITGA2/ITGB1/JUN/FASN	9
BP	GO:0030595	leukocyte chemotaxis	8/115	240/18903	0.00011056	0.00113316	0.000666357	ANXA1/C1QBP/MMP2/MAPK1/MAPK3/CXCR2/CYP19A1/MIF	8
BP	GO:0042326	negative regulation of phosphorylation	10/115	381/18903	0.000112033	0.00114508	0.000673368	FBP1/SOCS3/CASP3/AKT1/STAT3/BAX/JUN/PRKCD/SIRT1/XDH	10
BP	GO:0052547	regulation of peptidase activity	11/115	459/18903	0.000112959	0.00115027	0.000676416	CYCS/CASP9/AKT1/STAT3/BAX/CTSB/CTSD/MMP9/PTGS2/SIRT1/XDH	11
BP	GO:0090049	regulation of cell migration involved in sprouting angiogenesis	5/115	78/18903	0.000113161	0.00115027	0.000676416	ANXA1/HDAC7/HMOX1/MAP3K3/PTGS2	5
BP	GO:0042445	hormone metabolic process	8/115	241/18903	0.000113783	0.00115342	0.000678271	ESR1/RBP1/CTSB/NFKB1/CYP1A1/CYP1B1/CYP19A1/CYP3A4	8
BP	GO:0043280	positive regulation of cysteine-type endopeptidase activity involved in apoptotic process	6/115	125/18903	0.000115823	0.00116571	0.000685497	CYCS/CASP9/BAX/CTSD/SIRT1/XDH	6
BP	GO:0070365	hepatocyte differentiation	3/115	16/18903	0.000115941	0.00116571	0.000685497	ANXA1/ITGA2/CYP1A1	3
BP	GO:1903799	negative regulation of miRNA maturation	3/115	16/18903	0.000115941	0.00116571	0.000685497	ESR1/STAT3/TERT	3
BP	GO:0097529	myeloid leukocyte migration	8/115	242/18903	0.000117084	0.00117382	0.000690264	ANXA1/C1QBP/MMP2/MAPK1/MAPK3/CXCR2/CYP19A1/MIF	8
BP	GO:0042063	gliogenesis	9/115	310/18903	0.000117382	0.00117382	0.000690264	ANXA1/AKT1/MAPK1/MAPK3/STAT3/VIM/CDH2/CTNNB1/ERBB2	9
BP	GO:0043029	T cell homeostasis	4/115	42/18903	0.000121719	0.00121391	0.000713842	CASP3/AKT1/BAX/BCL2	4
BP	GO:0032103	positive regulation of response to external stimulus	11/115	464/18903	0.000124232	0.00123564	0.000726622	C1QBP/XRCC6/MAPK1/MAPK3/ITGA2/PTGS2/HSP90AA1/PRKCA/CXCR2/MIF/TLR9	11
BP	GO:0001704	formation of primary germ layer	6/115	127/18903	0.000126395	0.00125043	0.000735319	ITGA5/MMP2/ITGA2/ITGB1/MMP9/CTNNB1	6
BP	GO:0002688	regulation of leukocyte chemotaxis	6/115	127/18903	0.000126395	0.00125043	0.000735319	C1QBP/MAPK1/MAPK3/CXCR2/CYP19A1/MIF	6
BP	GO:1903201	regulation of oxidative stress-induced cell death	5/115	80/18903	0.000127623	0.00125922	0.000740484	PARP1/SOD2/AKT1/CTNNB1/SIRT1	5
BP	GO:0001936	regulation of endothelial cell proliferation	7/115	183/18903	0.000129168	0.00127107	0.000747451	HMOX1/AKT1/STAT3/JUN/PRKCA/SIRT1/XDH	7
BP	GO:0031098	stress-activated protein kinase signaling cascade	8/115	246/18903	0.000131091	0.00128657	0.00075657	MAP3K3/MAPK9/MAPKAPK2/MAPK1/MAPK3/NFKB1/TLR9/XDH	8
BP	GO:0033574	response to testosterone	4/115	43/18903	0.000133576	0.00130749	0.000768873	AR/MTAP/SIRT1/CA9	4
BP	GO:0016114	terpenoid biosynthetic process	3/115	17/18903	0.000140162	0.00136833	0.000804649	HMGCS1/RBP1/CYP1A1	3
BP	GO:0006109	regulation of carbohydrate metabolic process	7/115	186/18903	0.000142865	0.00139105	0.00081801	FBP1/RANBP2/AKT1/STAT3/NFKB1/PDK1/SIRT1	7
BP	GO:1905897	regulation of response to endoplasmic reticulum stress	5/115	82/18903	0.000143461	0.00139319	0.000819267	HSPA5/BAX/BCL2L1/DDIT3/SIRT1	5
BP	GO:0060326	cell chemotaxis	9/115	319/18903	0.000145611	0.0014055	0.000826506	ANXA1/C1QBP/MMP2/MAPK1/MAPK3/PRKCD/CXCR2/CYP19A1/MIF	9
BP	GO:0014911	positive regulation of smooth muscle cell migration	4/115	44/18903	0.000146248	0.0014055	0.000826506	BCL2/ITGA2/CYP1B1/TERT	4
BP	GO:0042771	intrinsic apoptotic signaling pathway in response to DNA damage by p53 class mediator	4/115	44/18903	0.000146248	0.0014055	0.000826506	MUC1/BCL2/SIRT1/MIF	4
BP	GO:1905521	regulation of macrophage migration	4/115	44/18903	0.000146248	0.0014055	0.000826506	MAPK1/MAPK3/CYP19A1/MIF	4
BP	GO:0002700	regulation of production of molecular mediator of immune response	7/115	187/18903	0.000147684	0.00141196	0.000830307	B2M/HMOX1/MAD2L2/MAPKAPK2/SIRT1/MIF/TLR9	7
BP	GO:0043487	regulation of RNA stability	7/115	187/18903	0.000147684	0.00141196	0.000830307	MAPKAPK2/SLC11A1/SYNCRIP/AKT1/VIM/PRKCD/PRKCA	7
BP	GO:0033044	regulation of chromosome organization	8/115	252/18903	0.000154677	0.00147501	0.00086738	CDK2/H3-3B/MAD2L2/PARP1/MAPK1/MAPK3/CTNNB1/DNMT1	8
BP	GO:0006163	purine nucleotide metabolic process	11/115	476/18903	0.000155274	0.0014769	0.00086849	FBP1/HMGCS1/IMPDH2/PARP1/TJP2/TPI1/STAT3/PDE5A/PDK1/NOS2/XDH	11
BP	GO:0006775	fat-soluble vitamin metabolic process	4/115	45/18903	0.000159767	0.00151186	0.000889049	RBP1/NFKB1/CYP1A1/CYP3A4	4
BP	GO:0030574	collagen catabolic process	4/115	45/18903	0.000159767	0.00151186	0.000889049	MMP2/CTSB/ITGB1/MMP9	4
BP	GO:0097194	execution phase of apoptosis	5/115	84/18903	0.00016076	0.00151738	0.000892297	CASP3/CASP9/AKT1/BAX/BCL2L1	5
BP	GO:0002702	positive regulation of production of molecular mediator of immune response	6/115	133/18903	0.000162775	0.00153013	0.000899792	B2M/MAD2L2/MAPKAPK2/SIRT1/MIF/TLR9	6
BP	GO:0061013	regulation of mRNA catabolic process	7/115	190/18903	0.000162938	0.00153013	0.000899792	MAPKAPK2/SLC11A1/SYNCRIP/AKT1/VIM/PRKCD/PRKCA	7
BP	GO:0031647	regulation of protein stability	9/115	325/18903	0.000167419	0.00155279	0.000913118	TRIM21/CASP3/MAPK1/BCL2/HSP90AA1/PRKCD/SIRT1/TERT/MDM2	9
BP	GO:0030540	female genitalia development	3/115	18/18903	0.000167449	0.00155279	0.000913118	ESR1/BAX/CYP19A1	3
BP	GO:0032310	prostaglandin secretion	3/115	18/18903	0.000167449	0.00155279	0.000913118	PTGS2/NOS2/MIF	3
BP	GO:0033033	negative regulation of myeloid cell apoptotic process	3/115	18/18903	0.000167449	0.00155279	0.000913118	BCL2/CXCR2/MIF	3
BP	GO:2000811	negative regulation of anoikis	3/115	18/18903	0.000167449	0.00155279	0.000913118	ITGA5/BCL2/ITGB1	3
BP	GO:0008217	regulation of blood pressure	7/115	191/18903	0.000168297	0.00155675	0.000915446	AR/HBB/HMOX1/SOD2/PTGS2/ADORA1/NOS2	7
BP	GO:0060443	mammary gland morphogenesis	4/115	46/18903	0.000174166	0.00160302	0.000942655	AR/ESR1/BAX/NFKB1	4
BP	GO:2001239	regulation of extrinsic apoptotic signaling pathway in absence of ligand	4/115	46/18903	0.000174166	0.00160302	0.000942655	AKT1/BCL2/BCL2L1/TERT	4
BP	GO:0071496	cellular response to external stimulus	9/115	328/18903	0.000179307	0.00164495	0.000967313	HMOX1/HSPA5/MAPK1/MAPK3/BCL2/ITGA2/PTGS2/NFKB1/SIRT1	9
BP	GO:0033273	response to vitamin	5/115	86/18903	0.00017961	0.00164495	0.000967313	CAT/SOD2/ITGA2/PTGS2/CYP1A1	5
BP	GO:0006913	nucleocytoplasmic transport	9/115	329/18903	0.000183423	0.00167158	0.000982977	EMD/RANBP2/SQSTM1/AKT1/STAT3/CDH1/PTGS2/HSP90AA1/PRKCD	9
BP	GO:0051169	nuclear transport	9/115	329/18903	0.000183423	0.00167158	0.000982977	EMD/RANBP2/SQSTM1/AKT1/STAT3/CDH1/PTGS2/HSP90AA1/PRKCD	9
BP	GO:0045786	negative regulation of cell cycle	10/115	405/18903	0.000184068	0.00167334	0.000984012	CDK2/MAD2L2/MUC1/NAE1/CASP3/BCL2/PTGS2/CTNNB1/SIRT1/MDM2	10
BP	GO:0010952	positive regulation of peptidase activity	7/115	194/18903	0.000185237	0.00167985	0.000987835	CYCS/CASP9/STAT3/BAX/CTSD/SIRT1/XDH	7
BP	GO:0051972	regulation of telomerase activity	4/115	47/18903	0.000189478	0.0016949	0.000996687	MAPK1/MAPK3/HSP90AA1/CTNNB1	4
BP	GO:0070849	response to epidermal growth factor	4/115	47/18903	0.000189478	0.0016949	0.000996687	AKT1/MAPK1/MAPK3/ERBB2	4
BP	GO:0090199	regulation of release of cytochrome c from mitochondria	4/115	47/18903	0.000189478	0.0016949	0.000996687	AKT1/BAX/BCL2L1/MMP9	4
BP	GO:0140353	lipid export from cell	4/115	47/18903	0.000189478	0.0016949	0.000996687	PTGS2/NOS2/CYP19A1/MIF	4
BP	GO:1902895	positive regulation of miRNA transcription	4/115	47/18903	0.000189478	0.0016949	0.000996687	RELA/STAT3/JUN/TERT	4
BP	GO:0010660	regulation of muscle cell apoptotic process	5/115	87/18903	0.000189645	0.0016949	0.000996687	HMOX1/SOD2/CXCR2/SIRT1/DNMT1	5
BP	GO:0034976	response to endoplasmic reticulum stress	8/115	261/18903	0.000196533	0.00174814	0.001028	HSPA5/BAX/BCL2/BCL2L1/DDIT3/JUN/HSP90B1/SIRT1	8
BP	GO:0019373	epoxygenase P450 pathway	3/115	19/18903	0.000197965	0.00174814	0.001028	CYP2E1/CYP1A1/CYP1B1	3
BP	GO:0036003	positive regulation of transcription from RNA polymerase II promoter in response to stress	3/115	19/18903	0.000197965	0.00174814	0.001028	MUC1/HSPA5/DDIT3	3
BP	GO:0060438	trachea development	3/115	19/18903	0.000197965	0.00174814	0.001028	MAPK1/MAPK3/CTNNB1	3
BP	GO:1902176	negative regulation of oxidative stress-induced intrinsic apoptotic signaling pathway	3/115	19/18903	0.000197965	0.00174814	0.001028	SOD2/AKT1/SIRT1	3
BP	GO:0061564	axon development	11/115	490/18903	0.000199616	0.00175852	0.0010341	MMP2/S100A6/CASP3/BCL2/CDH1/CDH2/ITGB1/JUN/HSP90AA1/ERBB2/TUBB2B	11
BP	GO:0032309	icosanoid secretion	4/115	48/18903	0.000205739	0.00180387	0.00106077	ANXA1/PTGS2/NOS2/MIF	4
BP	GO:0048538	thymus development	4/115	48/18903	0.000205739	0.00180387	0.00106077	MAPK1/MAPK3/BCL2/CTNNB1	4
BP	GO:0002819	regulation of adaptive immune response	7/115	198/18903	0.000209943	0.00183605	0.00107969	ANXA1/B2M/CD1A/MAD2L2/SLC11A1/SIRT1/TYK2	7
BP	GO:0016049	cell growth	11/115	493/18903	0.000210401	0.00183605	0.00107969	FBP1/H3-3B/MAD2L2/AKT1/BCL2/CDH1/ITGB1/HSP90AA1/CTNNB1/ERBB2/SIRT1	11
BP	GO:0048678	response to axon injury	5/115	89/18903	0.000210994	0.00183689	0.00108018	MMP2/SOD2/BAX/BCL2/JUN	5
BP	GO:0032386	regulation of intracellular transport	9/115	336/18903	0.000214497	0.001863	0.00109554	EMD/GZMB/MAPK1/MAPK3/CDH1/PTGS2/HSP90AA1/PRKCD/ERBB2	9
BP	GO:0001935	endothelial cell proliferation	7/115	199/18903	0.000216518	0.00187176	0.00110069	HMOX1/AKT1/STAT3/JUN/PRKCA/SIRT1/XDH	7
BP	GO:0032388	positive regulation of intracellular transport	7/115	199/18903	0.000216518	0.00187176	0.00110069	EMD/GZMB/CDH1/PTGS2/HSP90AA1/PRKCD/ERBB2	7
BP	GO:0007159	leukocyte cell-cell adhesion	10/115	414/18903	0.000219643	0.00189436	0.00111398	ANXA1/B2M/ITGA5/CASP3/RELA/AKT1/ITGB1/PDE5A/ERBB2/TYK2	10
BP	GO:0010586	miRNA metabolic process	5/115	90/18903	0.000222331	0.00190672	0.00112125	RELA/STAT3/JUN/NFKB1/TERT	5
BP	GO:0035987	endodermal cell differentiation	4/115	49/18903	0.000222982	0.00190672	0.00112125	ITGA5/MMP2/MMP9/CTNNB1	4
BP	GO:0048066	developmental pigmentation	4/115	49/18903	0.000222982	0.00190672	0.00112125	SOD2/ZEB2/BAX/BCL2	4
BP	GO:0034754	cellular hormone metabolic process	6/115	141/18903	0.000223653	0.00190672	0.00112125	ESR1/RBP1/CYP1A1/CYP1B1/CYP19A1/CYP3A4	6
BP	GO:0070555	response to interleukin-1	6/115	141/18903	0.000223653	0.00190672	0.00112125	ANXA1/MMP2/RELA/MAPK3/NFKB1/PRKCA	6
BP	GO:0015732	prostaglandin transport	3/115	20/18903	0.00023187	0.00195852	0.00115171	PTGS2/NOS2/MIF	3
BP	GO:0042359	vitamin D metabolic process	3/115	20/18903	0.00023187	0.00195852	0.00115171	NFKB1/CYP1A1/CYP3A4	3
BP	GO:1903579	negative regulation of ATP metabolic process	3/115	20/18903	0.00023187	0.00195852	0.00115171	FBP1/PARP1/STAT3	3
BP	GO:0014074	response to purine-containing compound	6/115	142/18903	0.000232376	0.00195852	0.00115171	FBP1/HSPA5/PTGS2/ADORA1/CYP1B1/HSP90B1	6
BP	GO:0051384	response to glucocorticoid	6/115	142/18903	0.000232376	0.00195852	0.00115171	ANXA1/CASP3/CASP9/BCL2/PTGS2/CYP1B1	6
BP	GO:0006692	prostanoid metabolic process	4/115	50/18903	0.000241241	0.00201137	0.00118279	ANXA1/PTGS2/SIRT1/MIF	4
BP	GO:0006693	prostaglandin metabolic process	4/115	50/18903	0.000241241	0.00201137	0.00118279	ANXA1/PTGS2/SIRT1/MIF	4
BP	GO:0061082	myeloid leukocyte cytokine production	4/115	50/18903	0.000241241	0.00201137	0.00118279	HMOX1/MAPKAPK2/SIRT1/MIF	4
BP	GO:0045727	positive regulation of translation	6/115	143/18903	0.000241364	0.00201137	0.00118279	C1QBP/SYNCRIP/VIM/ITGA2/CYP1B1/ERBB2	6
BP	GO:2001056	positive regulation of cysteine-type endopeptidase activity	6/115	143/18903	0.000241364	0.00201137	0.00118279	CYCS/CASP9/BAX/CTSD/SIRT1/XDH	6
BP	GO:0051701	biological process involved in interaction with host	7/115	203/18903	0.000244499	0.00203292	0.00119546	ITGA5/MOG/TRIM21/BCL2L1/CTSB/ITGA2/ITGB1	7
BP	GO:0031348	negative regulation of defense response	8/115	272/18903	0.000259913	0.00215623	0.00126797	C1QBP/PARP1/SOCS3/TRIM21/ADORA1/NFKB1/PRKCD/CYP19A1	8
BP	GO:0030225	macrophage differentiation	4/115	51/18903	0.000260551	0.00215668	0.00126824	PARP1/MMP9/PRKCA/SIRT1	4
BP	GO:1900542	regulation of purine nucleotide metabolic process	5/115	94/18903	0.000272381	0.00224957	0.00132286	FBP1/PARP1/STAT3/PDK1/NOS2	5
BP	GO:0006636	unsaturated fatty acid biosynthetic process	4/115	52/18903	0.000280947	0.00231001	0.0013584	ANXA1/PTGS2/SIRT1/MIF	4
BP	GO:0043392	negative regulation of DNA binding	4/115	52/18903	0.000280947	0.00231001	0.0013584	HMOX1/MAD2L2/DDIT3/JUN	4
BP	GO:0014909	smooth muscle cell migration	5/115	95/18903	0.000286131	0.002334	0.00137251	BCL2/DDIT3/ITGA2/CYP1B1/TERT	5
BP	GO:1900407	regulation of cellular response to oxidative stress	5/115	95/18903	0.000286131	0.002334	0.00137251	PARP1/SOD2/AKT1/CTNNB1/SIRT1	5
BP	GO:0034655	nucleobase-containing compound catabolic process	10/115	428/18903	0.000286388	0.002334	0.00137251	MAPKAPK2/SLC11A1/SYNCRIP/AKT1/VIM/BAX/PDE5A/PRKCD/PRKCA/XDH	10
BP	GO:0052548	regulation of endopeptidase activity	10/115	428/18903	0.000286388	0.002334	0.00137251	CYCS/CASP9/AKT1/STAT3/BAX/CTSD/MMP9/PTGS2/SIRT1/XDH	10
BP	GO:0042113	B cell activation	9/115	350/18903	0.000289881	0.00235727	0.0013862	HMGB3/MAD2L2/CASP3/BAX/BCL2/ITGB1/PRKCD/MIF/TLR9	9
BP	GO:0071383	cellular response to steroid hormone stimulus	7/115	209/18903	0.000291871	0.00236825	0.00139265	ANXA1/AR/ESR1/PARP1/CASP9/CYP1B1/SIRT1	7
BP	GO:0019217	regulation of fatty acid metabolic process	5/115	96/18903	0.000300402	0.0024171	0.00142138	ANXA1/AKT1/PTGS2/PDK1/SIRT1	5
BP	GO:0032091	negative regulation of protein binding	5/115	96/18903	0.000300402	0.0024171	0.00142138	B2M/AKT1/MAPK3/BAX/PRKCD	5
BP	GO:0007623	circadian rhythm	7/115	210/18903	0.000300439	0.0024171	0.00142138	DDC/IMPDH2/MAPK9/PARP1/ADORA1/NOS2/SIRT1	7
BP	GO:0032946	positive regulation of mononuclear cell proliferation	6/115	149/18903	0.000301203	0.0024171	0.00142138	ANXA1/BCL2/BCL2L1/MIF/TLR9/TYK2	6
BP	GO:0048146	positive regulation of fibroblast proliferation	4/115	53/18903	0.000302464	0.0024171	0.00142138	ESR1/S100A6/JUN/MIF	4
BP	GO:0071622	regulation of granulocyte chemotaxis	4/115	53/18903	0.000302464	0.0024171	0.00142138	C1QBP/MAPK1/MAPK3/CXCR2	4
BP	GO:2000677	regulation of transcription regulatory region DNA binding	4/115	53/18903	0.000302464	0.0024171	0.00142138	MAD2L2/PARP1/DDIT3/CTNNB1	4
BP	GO:0002902	regulation of B cell apoptotic process	3/115	22/18903	0.000310462	0.00245976	0.00144647	BAX/BCL2/MIF	3
BP	GO:0010042	response to manganese ion	3/115	22/18903	0.000310462	0.00245976	0.00144647	SOD2/HSPA5/PTGS2	3
BP	GO:0030728	ovulation	3/115	22/18903	0.000310462	0.00245976	0.00144647	MMP2/PTGS2/SIRT1	3
BP	GO:0032069	regulation of nuclease activity	3/115	22/18903	0.000310462	0.00245976	0.00144647	AKT1/PRKCD/SIRT1	3
BP	GO:0001890	placenta development	6/115	150/18903	0.000312217	0.00246312	0.00144844	PARP1/SOCS3/AKT1/MAPK1/CTSB/PTGS2	6
BP	GO:0010821	regulation of mitochondrion organization	6/115	150/18903	0.000312217	0.00246312	0.00144844	GZMB/SQSTM1/AKT1/BAX/BCL2L1/MMP9	6
BP	GO:0046718	viral entry into host cell	6/115	151/18903	0.000323544	0.00254705	0.0014978	ITGA5/MOG/TRIM21/CTSB/ITGA2/ITGB1	6
BP	GO:0002064	epithelial cell development	7/115	213/18903	0.000327361	0.00257162	0.00151225	AR/ESR1/TJP2/AKT1/VIM/CDH2/FASN	7
BP	GO:0006140	regulation of nucleotide metabolic process	5/115	99/18903	0.000346466	0.0027102	0.00159374	FBP1/PARP1/STAT3/PDK1/NOS2	5
BP	GO:0043279	response to alkaloid	5/115	99/18903	0.000346466	0.0027102	0.00159374	DDC/CASP3/HSPA5/BCL2L1/HSP90AA1	5
BP	GO:1903202	negative regulation of oxidative stress-induced cell death	4/115	55/18903	0.000349005	0.00271857	0.00159866	SOD2/AKT1/CTNNB1/SIRT1	4
BP	GO:2000107	negative regulation of leukocyte apoptotic process	4/115	55/18903	0.000349005	0.00271857	0.00159866	BCL2/BCL2L1/CXCR2/MIF	4
BP	GO:0060965	negative regulation of miRNA-mediated gene silencing	3/115	23/18903	0.000355452	0.00275718	0.00162136	ESR1/STAT3/TERT	3
BP	GO:1900543	negative regulation of purine nucleotide metabolic process	3/115	23/18903	0.000355452	0.00275718	0.00162136	FBP1/PARP1/STAT3	3
BP	GO:0051092	positive regulation of NF-kappaB transcription factor activity	6/115	154/18903	0.00035947	0.00278251	0.00163626	AR/CAT/TRIM21/RELA/STAT3/TLR9	6
BP	GO:0098869	cellular oxidant detoxification	5/115	100/18903	0.000362949	0.00279599	0.00164418	CAT/HBA2/HBB/SOD2/PTGS2	5
BP	GO:0002831	regulation of response to biotic stimulus	9/115	361/18903	0.000363478	0.00279599	0.00164418	C1QBP/PARP1/TRIM21/XRCC6/MAPK3/HSP90AA1/PRKCA/MIF/TLR9	9
BP	GO:0042176	regulation of protein catabolic process	9/115	361/18903	0.000363478	0.00279599	0.00164418	CDK2/MAD2L2/MAPK9/RELA/AKT1/CDH1/HSP90AA1/NOS2/MDM2	9
BP	GO:0045787	positive regulation of cell cycle	9/115	362/18903	0.000370872	0.00284468	0.00167282	ANXA1/RRM1/TRIM21/AKT1/CYP1A1/PRKCA/CDC25B/TERT/MDM2	9
BP	GO:0010675	regulation of cellular carbohydrate metabolic process	6/115	155/18903	0.000372114	0.00284468	0.00167282	FBP1/RANBP2/AKT1/STAT3/PDK1/SIRT1	6
BP	GO:0032368	regulation of lipid transport	6/115	155/18903	0.000372114	0.00284468	0.00167282	AKT1/NFKB1/PRKCD/SIRT1/CYP19A1/MIF	6
BP	GO:0071715	icosanoid transport	4/115	56/18903	0.0003741	0.00285396	0.00167827	ANXA1/PTGS2/NOS2/MIF	4
BP	GO:0002573	myeloid leukocyte differentiation	7/115	218/18903	0.00037651	0.00285468	0.0016787	PARP1/JUN/MMP9/FASN/PRKCA/CTNNB1/SIRT1	7
BP	GO:0042180	cellular ketone metabolic process	7/115	218/18903	0.00037651	0.00285468	0.0016787	ANXA1/TPI1/AKT1/PTGS2/PDK1/SIRT1/CYP19A1	7
BP	GO:0043491	protein kinase B signaling	7/115	218/18903	0.00037651	0.00285468	0.0016787	C1QBP/AKT1/DDIT3/ITGB1/HSP90AA1/SIRT1/XDH	7
BP	GO:0015908	fatty acid transport	5/115	101/18903	0.000380018	0.00286953	0.00168743	ANXA1/RBP1/RBP7/AKT1/MIF	5
BP	GO:1905477	positive regulation of protein localization to membrane	5/115	101/18903	0.000380018	0.00286953	0.00168743	GZMB/SQSTM1/AKT1/ITGB1/ERBB2	5
BP	GO:0046942	carboxylic acid transport	8/115	290/18903	0.000399124	0.00300484	0.001767	ANXA1/SLC11A1/ITGB1/PTGS2/ABCG2/ADORA1/NOS2/MIF	8
BP	GO:0043388	positive regulation of DNA binding	4/115	57/18903	0.000400459	0.00300484	0.001767	PARP1/ITGA2/MMP9/CTNNB1	4
BP	GO:0009150	purine ribonucleotide metabolic process	10/115	447/18903	0.000403478	0.00300484	0.001767	FBP1/HMGCS1/IMPDH2/PARP1/TJP2/TPI1/STAT3/PDE5A/PDK1/XDH	10
BP	GO:0006925	inflammatory cell apoptotic process	3/115	24/18903	0.000404435	0.00300484	0.001767	ANXA1/CXCR2/SIRT1	3
BP	GO:0010623	programmed cell death involved in cell development	3/115	24/18903	0.000404435	0.00300484	0.001767	BAX/BCL2/BCL2L1	3
BP	GO:0060149	negative regulation of post-transcriptional gene silencing	3/115	24/18903	0.000404435	0.00300484	0.001767	ESR1/STAT3/TERT	3
BP	GO:0060967	negative regulation of gene silencing by RNA	3/115	24/18903	0.000404435	0.00300484	0.001767	ESR1/STAT3/TERT	3
BP	GO:1900369	negative regulation of post-transcriptional gene silencing by RNA	3/115	24/18903	0.000404435	0.00300484	0.001767	ESR1/STAT3/TERT	3
BP	GO:0050866	negative regulation of cell activation	7/115	221/18903	0.000408726	0.00303064	0.00178217	ANXA1/HMGB3/HMOX1/CASP3/PDE5A/PRKCD/ERBB2	7
BP	GO:0044409	entry into host	6/115	158/18903	0.000412148	0.00304989	0.00179349	ITGA5/MOG/TRIM21/CTSB/ITGA2/ITGB1	6
BP	GO:0043255	regulation of carbohydrate biosynthetic process	5/115	103/18903	0.00041597	0.00305982	0.00179933	FBP1/RANBP2/AKT1/NFKB1/SIRT1	5
BP	GO:0048477	oogenesis	5/115	103/18903	0.00041597	0.00305982	0.00179933	H3-3B/BCL2/PDE5A/CTNNB1/CDC25B	5
BP	GO:1903076	regulation of protein localization to plasma membrane	5/115	103/18903	0.00041597	0.00305982	0.00179933	AR/SQSTM1/AKT1/BCL2L1/ITGB1	5
BP	GO:0030336	negative regulation of cell migration	9/115	368/18903	0.00041789	0.00306784	0.00180405	HMOX1/AKT1/STAT3/BCL2/CDH1/ADORA1/CYP1B1/CYP19A1/MIF	9
BP	GO:0001706	endoderm formation	4/115	58/18903	0.000428119	0.00313051	0.0018409	ITGA5/MMP2/MMP9/CTNNB1	4
BP	GO:0019369	arachidonic acid metabolic process	4/115	58/18903	0.000428119	0.00313051	0.0018409	CYP2E1/PTGS2/CYP1A1/CYP1B1	4
BP	GO:1902882	regulation of response to oxidative stress	5/115	104/18903	0.000434881	0.00317369	0.00186629	PARP1/SOD2/AKT1/CTNNB1/SIRT1	5
BP	GO:0120254	olefinic compound metabolic process	6/115	160/18903	0.000440653	0.00320948	0.00188734	CYP2E1/PTGS2/CYP1A1/CYP1B1/CYP19A1/CYP3A4	6
BP	GO:0033157	regulation of intracellular protein transport	7/115	225/18903	0.000455075	0.00329367	0.00193685	EMD/GZMB/CDH1/PTGS2/HSP90AA1/PRKCD/ERBB2	7
BP	GO:0042306	regulation of protein import into nucleus	4/115	59/18903	0.000457115	0.00329367	0.00193685	CDH1/PTGS2/HSP90AA1/PRKCD	4
BP	GO:0045932	negative regulation of muscle contraction	3/115	25/18903	0.000457554	0.00329367	0.00193685	PTGS2/PDE5A/ADORA1	3
BP	GO:0045980	negative regulation of nucleotide metabolic process	3/115	25/18903	0.000457554	0.00329367	0.00193685	FBP1/PARP1/STAT3	3
BP	GO:0046697	decidualization	3/115	25/18903	0.000457554	0.00329367	0.00193685	PARP1/CTSB/PTGS2	3
BP	GO:2000209	regulation of anoikis	3/115	25/18903	0.000457554	0.00329367	0.00193685	ITGA5/BCL2/ITGB1	3
BP	GO:2001252	positive regulation of chromosome organization	5/115	106/18903	0.000474639	0.00341003	0.00200527	CDK2/MAPK1/MAPK3/CTNNB1/DNMT1	5
BP	GO:0010906	regulation of glucose metabolic process	5/115	107/18903	0.000495516	0.00355312	0.00208941	FBP1/RANBP2/AKT1/PDK1/SIRT1	5
BP	GO:0033598	mammary gland epithelial cell proliferation	3/115	26/18903	0.000514949	0.00367112	0.00215881	ESR1/MAPK1/BAX	3
BP	GO:0060740	prostate gland epithelium morphogenesis	3/115	26/18903	0.000514949	0.00367112	0.00215881	AR/ESR1/MMP2	3
BP	GO:1903798	regulation of miRNA maturation	3/115	26/18903	0.000514949	0.00367112	0.00215881	ESR1/STAT3/TERT	3
BP	GO:0019882	antigen processing and presentation	5/115	108/18903	0.000517076	0.00367358	0.00216025	B2M/CD1A/CD8A/SLC11A1/CTSD	5
BP	GO:0046456	icosanoid biosynthetic process	4/115	61/18903	0.000519266	0.00367358	0.00216025	ANXA1/PTGS2/SIRT1/MIF	4
BP	GO:1902893	regulation of miRNA transcription	4/115	61/18903	0.000519266	0.00367358	0.00216025	RELA/STAT3/JUN/TERT	4
BP	GO:1904356	regulation of telomere maintenance via telomere lengthening	4/115	61/18903	0.000519266	0.00367358	0.00216025	PARP1/MAPK1/MAPK3/CTNNB1	4
BP	GO:0043588	skin development	8/115	302/18903	0.000521879	0.00368502	0.00216698	ANXA1/NCOA3/CASP3/RELA/BCL2/ITGA2/ITGA6/CTNNB1	8
BP	GO:0002443	leukocyte mediated immunity	10/115	463/18903	0.000530817	0.003741	0.0021999	B2M/C1QBP/CD1A/CD8A/GZMB/HMOX1/MAD2L2/PRKCD/NOS2/TLR9	10
BP	GO:0046822	regulation of nucleocytoplasmic transport	5/115	109/18903	0.000539334	0.0037938	0.00223095	EMD/CDH1/PTGS2/HSP90AA1/PRKCD	5
BP	GO:0046902	regulation of mitochondrial membrane permeability	4/115	62/18903	0.000552493	0.00387163	0.00227672	GZMB/BAX/BCL2/BCL2L1	4
BP	GO:0061614	miRNA transcription	4/115	62/18903	0.000552493	0.00387163	0.00227672	RELA/STAT3/JUN/TERT	4
BP	GO:2000146	negative regulation of cell motility	9/115	383/18903	0.000557306	0.00389589	0.00229099	HMOX1/AKT1/STAT3/BCL2/CDH1/ADORA1/CYP1B1/CYP19A1/MIF	9
BP	GO:0009259	ribonucleotide metabolic process	10/115	466/18903	0.000558061	0.00389589	0.00229099	FBP1/HMGCS1/IMPDH2/PARP1/TJP2/TPI1/STAT3/PDE5A/PDK1/XDH	10
BP	GO:1904035	regulation of epithelial cell apoptotic process	5/115	110/18903	0.000562306	0.00391814	0.00230407	ESR1/HMOX1/BAX/BCL2/TERT	5
BP	GO:0071356	cellular response to tumor necrosis factor	7/115	234/18903	0.000574773	0.00398879	0.00234562	RELA/AKT1/MAPK1/MAPK3/NFKB1/CYP1B1/SIRT1	7
BP	GO:0001783	B cell apoptotic process	3/115	27/18903	0.000576758	0.00398879	0.00234562	BAX/BCL2/MIF	3
BP	GO:0042026	protein refolding	3/115	27/18903	0.000576758	0.00398879	0.00234562	B2M/HSPA5/HSP90AA1	3
BP	GO:0046037	GMP metabolic process	3/115	27/18903	0.000576758	0.00398879	0.00234562	IMPDH2/TJP2/XDH	3
BP	GO:0001676	long-chain fatty acid metabolic process	5/115	111/18903	0.000586004	0.00403089	0.00237037	CYP2E1/PTGS2/CYP1A1/CYP1B1/CYP3A4	5
BP	GO:0018107	peptidyl-threonine phosphorylation	5/115	111/18903	0.000586004	0.00403089	0.00237037	AKT1/MAPK1/BCL2/PRKCD/PRKCA	5
BP	GO:0032615	interleukin-12 production	4/115	63/18903	0.000587203	0.00403089	0.00237037	C1QBP/RELA/NFKB1/TLR9	4
BP	GO:0032655	regulation of interleukin-12 production	4/115	63/18903	0.000587203	0.00403089	0.00237037	C1QBP/RELA/NFKB1/TLR9	4
BP	GO:1903311	regulation of mRNA metabolic process	8/115	309/18903	0.000606579	0.00415619	0.00244405	C1QBP/MAPKAPK2/SLC11A1/SYNCRIP/AKT1/VIM/PRKCD/PRKCA	8
BP	GO:0001654	eye development	9/115	388/18903	0.000611488	0.00418208	0.00245928	IMPDH2/STAT3/VIM/BAX/BCL2/JUN/CYP1A1/CYP1B1/CTNNB1	9
BP	GO:1905954	positive regulation of lipid localization	5/115	113/18903	0.000635642	0.00433925	0.0025517	NFKB1/PRKCD/SIRT1/CYP19A1/MIF	5
BP	GO:0060512	prostate gland morphogenesis	3/115	28/18903	0.000643116	0.00436611	0.0025675	AR/ESR1/MMP2	3
BP	GO:0070920	regulation of production of small RNA involved in gene silencing by RNA	3/115	28/18903	0.000643116	0.00436611	0.0025675	ESR1/STAT3/TERT	3
BP	GO:1904385	cellular response to angiotensin	3/115	28/18903	0.000643116	0.00436611	0.0025675	RELA/NFKB1/PRKCD	3
BP	GO:0019693	ribose phosphate metabolic process	10/115	475/18903	0.000646846	0.00438339	0.00257766	FBP1/HMGCS1/IMPDH2/PARP1/TJP2/TPI1/STAT3/PDE5A/PDK1/XDH	10
BP	GO:0150063	visual system development	9/115	392/18903	0.00065788	0.00445001	0.00261683	IMPDH2/STAT3/VIM/BAX/BCL2/JUN/CYP1A1/CYP1B1/CTNNB1	9
BP	GO:0002824	positive regulation of adaptive immune response based on somatic recombination of immune receptors built from immunoglobulin superfamily domains	5/115	114/18903	0.000661611	0.00445895	0.00262209	B2M/CD1A/MAD2L2/SLC11A1/TYK2	5
BP	GO:0009185	ribonucleoside diphosphate metabolic process	5/115	114/18903	0.000661611	0.00445895	0.00262209	FBP1/RRM1/TJP2/TPI1/STAT3	5
BP	GO:0042303	molting cycle	5/115	115/18903	0.000688367	0.00462243	0.00271822	RELA/BCL2/PTGS2/CTNNB1/TERT	5
BP	GO:0042633	hair cycle	5/115	115/18903	0.000688367	0.00462243	0.00271822	RELA/BCL2/PTGS2/CTNNB1/TERT	5
BP	GO:0007281	germ cell development	8/115	316/18903	0.000702076	0.00470594	0.00276734	H3-3B/AKT1/BAX/BCL2/BCL2L1/PDE5A/CTNNB1/CDC25B	8
BP	GO:0031571	mitotic G1 DNA damage checkpoint signaling	3/115	29/18903	0.000714154	0.00476962	0.00280478	CDK2/MUC1/MDM2	3
BP	GO:0042759	long-chain fatty acid biosynthetic process	3/115	29/18903	0.000714154	0.00476962	0.00280478	CYP2E1/CYP1A1/CYP3A4	3
BP	GO:0098586	cellular response to virus	5/115	116/18903	0.000715925	0.00477283	0.00280667	C1QBP/BAX/NFKB1/HSP90AA1/TYK2	5
BP	GO:0048880	sensory system development	9/115	398/18903	0.000732841	0.00487682	0.00286782	IMPDH2/STAT3/VIM/BAX/BCL2/JUN/CYP1A1/CYP1B1/CTNNB1	9
BP	GO:0030888	regulation of B cell proliferation	4/115	67/18903	0.000741626	0.00492642	0.00289699	CASP3/BCL2/MIF/TLR9	4
BP	GO:0045785	positive regulation of cell adhesion	10/115	484/18903	0.000747023	0.00495338	0.00291284	ANXA1/B2M/C1QBP/ITGA5/RELA/AKT1/ITGA2/PRKCA/ERBB2/TYK2	10
BP	GO:1901617	organic hydroxy compound biosynthetic process	7/115	245/18903	0.00075374	0.00498897	0.00293377	DDC/HMGCS1/ZEB2/NFKB1/SIRT1/CYP19A1/CYP3A4	7
BP	GO:0051251	positive regulation of lymphocyte activation	9/115	400/18903	0.000759326	0.00501698	0.00295024	ANXA1/B2M/MAD2L2/XRCC6/AKT1/BCL2/MIF/TLR9/TYK2	9
BP	GO:0001649	osteoblast differentiation	7/115	246/18903	0.000771976	0.00507442	0.00298402	CAT/H3-3B/HDAC7/SYNCRIP/AKT1/FASN/CTNNB1	7
BP	GO:0045930	negative regulation of mitotic cell cycle	7/115	246/18903	0.000771976	0.00507442	0.00298402	CDK2/MAD2L2/MUC1/NAE1/BCL2/CTNNB1/MDM2	7
BP	GO:0006694	steroid biosynthetic process	6/115	178/18903	0.000772298	0.00507442	0.00298402	HMGCS1/NFKB1/CYP1A1/SIRT1/CYP19A1/CYP3A4	6
BP	GO:0006805	xenobiotic metabolic process	5/115	118/18903	0.000773507	0.00507442	0.00298402	CYP2E1/CYP1A1/CYP1B1/ABCB1/CYP3A4	5
BP	GO:0008209	androgen metabolic process	3/115	30/18903	0.000790002	0.00512272	0.00301242	ESR1/CYP19A1/CYP3A4	3
BP	GO:0008299	isoprenoid biosynthetic process	3/115	30/18903	0.000790002	0.00512272	0.00301242	HMGCS1/RBP1/CYP1A1	3
BP	GO:0009651	response to salt stress	3/115	30/18903	0.000790002	0.00512272	0.00301242	FBP1/BAX/HSP90AA1	3
BP	GO:0042744	hydrogen peroxide catabolic process	3/115	30/18903	0.000790002	0.00512272	0.00301242	CAT/HBA2/HBB	3
BP	GO:0044819	mitotic G1/S transition checkpoint signaling	3/115	30/18903	0.000790002	0.00512272	0.00301242	CDK2/MUC1/MDM2	3
BP	GO:2000108	positive regulation of leukocyte apoptotic process	3/115	30/18903	0.000790002	0.00512272	0.00301242	ANXA1/BAX/SIRT1	3
BP	GO:0031330	negative regulation of cellular catabolic process	7/115	247/18903	0.00079056	0.00512272	0.00301242	HMOX1/MAPKAPK2/SLC11A1/SYNCRIP/AKT1/STAT3/BCL2	7
BP	GO:0048771	tissue remodeling	6/115	179/18903	0.000795178	0.00514364	0.00302472	MMP2/BAX/NFKB1/PRKCA/CTNNB1/MDM2	6
BP	GO:0015718	monocarboxylic acid transport	5/115	119/18903	0.000803562	0.00517075	0.00304066	ANXA1/PTGS2/ABCG2/NOS2/MIF	5
BP	GO:0032609	interferon-gamma production	5/115	119/18903	0.000803562	0.00517075	0.00304066	C1QBP/SLC11A1/DDIT3/TLR9/TYK2	5
BP	GO:0032649	regulation of interferon-gamma production	5/115	119/18903	0.000803562	0.00517075	0.00304066	C1QBP/SLC11A1/DDIT3/TLR9/TYK2	5
BP	GO:0006402	mRNA catabolic process	7/115	248/18903	0.000809497	0.00519989	0.0030578	MAPKAPK2/SLC11A1/SYNCRIP/AKT1/VIM/PRKCD/PRKCA	7
BP	GO:0048645	animal organ formation	4/115	69/18903	0.000828706	0.00531406	0.00312494	AR/MAPK1/MAPK3/CTNNB1	4
BP	GO:0007006	mitochondrial membrane organization	5/115	120/18903	0.00083448	0.0053326	0.00313584	GZMB/BAX/BCL2/BCL2L1/HSP90AA1	5
BP	GO:0018210	peptidyl-threonine modification	5/115	120/18903	0.00083448	0.0053326	0.00313584	AKT1/MAPK1/BCL2/PRKCD/PRKCA	5
BP	GO:2000278	regulation of DNA biosynthetic process	5/115	121/18903	0.000866277	0.00550224	0.0032356	MAPK1/MAPK3/CYP1B1/HSP90AA1/CTNNB1	5
BP	GO:0002822	regulation of adaptive immune response based on somatic recombination of immune receptors built from immunoglobulin superfamily domains	6/115	182/18903	0.000866974	0.00550224	0.0032356	ANXA1/B2M/CD1A/MAD2L2/SLC11A1/TYK2	6
BP	GO:0042129	regulation of T cell proliferation	6/115	182/18903	0.000866974	0.00550224	0.0032356	ANXA1/CASP3/PDE5A/CTNNB1/ERBB2/TYK2	6
BP	GO:0046890	regulation of lipid biosynthetic process	6/115	182/18903	0.000866974	0.00550224	0.0032356	ANXA1/AKT1/PTGS2/NFKB1/PRKCD/SIRT1	6
BP	GO:0014823	response to activity	4/115	70/18903	0.000874844	0.00554268	0.00325938	CAT/MMP2/SOD2/ITGA2	4
BP	GO:0044000	movement in host	6/115	183/18903	0.000891984	0.00564161	0.00331756	ITGA5/MOG/TRIM21/CTSB/ITGA2/ITGB1	6
BP	GO:2000379	positive regulation of reactive oxygen species metabolic process	4/115	71/18903	0.000922764	0.00582632	0.00342618	SOD2/CYP1B1/PRKCD/XDH	4
BP	GO:0072655	establishment of protein localization to mitochondrion	5/115	123/18903	0.000932571	0.00587821	0.00345669	GZMB/AKT1/BAX/DDIT3/HSP90AA1	5
BP	GO:1905952	regulation of lipid localization	6/115	185/18903	0.000943672	0.00593807	0.00349189	AKT1/NFKB1/PRKCD/SIRT1/CYP19A1/MIF	6
BP	GO:1903706	regulation of hemopoiesis	9/115	413/18903	0.000951193	0.00594877	0.00349818	ANXA1/B2M/HMGB3/XRCC6/STAT3/PRKCA/CTNNB1/ERBB2/TLR9	9
BP	GO:0010165	response to X-ray	3/115	32/18903	0.000956627	0.00594877	0.00349818	ANXA1/XRCC6/CASP3	3
BP	GO:0034390	smooth muscle cell apoptotic process	3/115	32/18903	0.000956627	0.00594877	0.00349818	SOD2/SIRT1/DNMT1	3
BP	GO:0034391	regulation of smooth muscle cell apoptotic process	3/115	32/18903	0.000956627	0.00594877	0.00349818	SOD2/SIRT1/DNMT1	3
BP	GO:0046685	response to arsenic-containing substance	3/115	32/18903	0.000956627	0.00594877	0.00349818	HMOX1/CYP1A1/CYP1B1	3
BP	GO:0060674	placenta blood vessel development	3/115	32/18903	0.000956627	0.00594877	0.00349818	SOCS3/AKT1/MAPK1	3
BP	GO:1902235	regulation of endoplasmic reticulum stress-induced intrinsic apoptotic signaling pathway	3/115	32/18903	0.000956627	0.00594877	0.00349818	BCL2L1/DDIT3/SIRT1	3
BP	GO:0018205	peptidyl-lysine modification	9/115	414/18903	0.000967449	0.00600598	0.00353182	HDAC7/MUC1/NCOA3/RANBP2/RELA/CTNNB1/SIRT1/DNMT1/MDM2	9
BP	GO:0090257	regulation of muscle system process	7/115	256/18903	0.000974253	0.00603808	0.0035507	PARP1/ITGA2/PTGS2/PDE5A/ADORA1/HSP90AA1/PRKCA	7
BP	GO:0003014	renal system process	5/115	125/18903	0.00100257	0.00619283	0.0036417	HBB/SLC5A2/BCL2/ABCG2/ADORA1	5
BP	GO:1904375	regulation of protein localization to cell periphery	5/115	125/18903	0.00100257	0.00619283	0.0036417	AR/SQSTM1/AKT1/BCL2L1/ITGB1	5
BP	GO:0002067	glandular epithelial cell differentiation	4/115	73/18903	0.0010241	0.00630287	0.00370641	AKT1/CDH2/FASN/CTNNB1	4
BP	GO:0071260	cellular response to mechanical stimulus	4/115	73/18903	0.0010241	0.00630287	0.00370641	MAPK3/ITGA2/PTGS2/NFKB1	4
BP	GO:0006006	glucose metabolic process	6/115	188/18903	0.00102549	0.00630287	0.00370641	FBP1/RANBP2/TPI1/AKT1/PDK1/SIRT1	6
BP	GO:0038127	ERBB signaling pathway	5/115	126/18903	0.001039	0.00637527	0.00374898	AKT1/MAPK1/MMP9/ADORA1/ERBB2	5
BP	GO:0030111	regulation of Wnt signaling pathway	8/115	336/18903	0.00104345	0.00638599	0.00375529	EMD/MAD2L2/ZEB2/CDH2/DDIT3/NFKB1/CTNNB1/TERT	8
BP	GO:0048147	negative regulation of fibroblast proliferation	3/115	33/18903	0.00104765	0.00638599	0.00375529	EMD/SOD2/BAX	3
BP	GO:0051204	protein insertion into mitochondrial membrane	3/115	33/18903	0.00104765	0.00638599	0.00375529	GZMB/BAX/HSP90AA1	3
BP	GO:0071353	cellular response to interleukin-4	3/115	33/18903	0.00104765	0.00638599	0.00375529	IMPDH2/HSPA5/FASN	3
BP	GO:0040013	negative regulation of locomotion	9/115	419/18903	0.00105216	0.00639278	0.00375928	HMOX1/AKT1/STAT3/BCL2/CDH1/ADORA1/CYP1B1/CYP19A1/MIF	9
BP	GO:0043123	positive regulation of I-kappaB kinase/NF-kappaB signaling	6/115	189/18903	0.00105395	0.00639278	0.00375928	HMOX1/MAP3K3/TRIM21/RELA/CTNNB1/TLR9	6
BP	GO:0051896	regulation of protein kinase B signaling	6/115	189/18903	0.00105395	0.00639278	0.00375928	C1QBP/DDIT3/ITGB1/HSP90AA1/SIRT1/XDH	6
BP	GO:0060828	regulation of canonical Wnt signaling pathway	7/115	260/18903	0.00106598	0.00644467	0.0037898	EMD/MAD2L2/ZEB2/CDH2/DDIT3/NFKB1/CTNNB1	7
BP	GO:0090068	positive regulation of cell cycle process	7/115	260/18903	0.00106598	0.00644467	0.0037898	ANXA1/RRM1/AKT1/CYP1A1/CDC25B/TERT/MDM2	7
BP	GO:0051145	smooth muscle cell differentiation	4/115	74/18903	0.00107759	0.0065042	0.0038248	SOD2/CTNNB1/SIRT1/DNMT1	4
BP	GO:0001933	negative regulation of protein phosphorylation	8/115	338/18903	0.00108384	0.00653127	0.00384072	SOCS3/CASP3/AKT1/BAX/JUN/PRKCD/SIRT1/XDH	8
BP	GO:0016032	viral process	9/115	421/18903	0.00108769	0.0065438	0.00384809	ITGA5/MOG/TRIM21/BCL2/BCL2L1/CTSB/ITGA2/ITGB1/JUN	9
BP	GO:0046683	response to organophosphorus	5/115	128/18903	0.00111479	0.00668512	0.0039312	FBP1/HSPA5/PTGS2/CYP1B1/HSP90B1	5
BP	GO:0070585	protein localization to mitochondrion	5/115	128/18903	0.00111479	0.00668512	0.0039312	GZMB/AKT1/BAX/DDIT3/HSP90AA1	5
BP	GO:0010959	regulation of metal ion transport	9/115	423/18903	0.00112418	0.00672735	0.00395603	B2M/AKT1/BAX/BCL2/ITGB1/PTGS2/ADORA1/CTNNB1/TLR9	9
BP	GO:0043010	camera-type eye development	8/115	340/18903	0.00112547	0.00672735	0.00395603	IMPDH2/STAT3/VIM/BAX/JUN/CYP1A1/CYP1B1/CTNNB1	8
BP	GO:0032890	regulation of organic acid transport	4/115	75/18903	0.00113301	0.0067615	0.00397611	AKT1/ITGB1/ADORA1/MIF	4
BP	GO:0032212	positive regulation of telomere maintenance via telomerase	3/115	34/18903	0.00114397	0.00678313	0.00398883	MAPK1/MAPK3/CTNNB1	3
BP	GO:0034405	response to fluid shear stress	3/115	34/18903	0.00114397	0.00678313	0.00398883	MMP2/AKT1/PTGS2	3
BP	GO:0042573	retinoic acid metabolic process	3/115	34/18903	0.00114397	0.00678313	0.00398883	RBP1/CYP1A1/CYP3A4	3
BP	GO:0061081	positive regulation of myeloid leukocyte cytokine production involved in immune response	3/115	34/18903	0.00114397	0.00678313	0.00398883	MAPKAPK2/SIRT1/MIF	3
BP	GO:0002768	immune response-regulating cell surface receptor signaling pathway	8/115	341/18903	0.00114676	0.00678881	0.00399217	CD8A/MAPK9/MOG/RELA/MAPK1/BAX/BCL2/PRKCD	8
BP	GO:0051235	maintenance of location	8/115	342/18903	0.00116837	0.00690569	0.0040609	ANXA1/AKT1/HSPA5/BAX/DDIT3/NFKB1/HSP90B1/SIRT1	8
BP	GO:0071621	granulocyte chemotaxis	5/115	130/18903	0.00119461	0.00704952	0.00414548	ANXA1/C1QBP/MAPK1/MAPK3/CXCR2	5
BP	GO:1901991	negative regulation of mitotic cell cycle phase transition	6/115	194/18903	0.00120542	0.00710199	0.00417633	CDK2/MAD2L2/MUC1/NAE1/BCL2/MDM2	6
BP	GO:0030522	intracellular receptor signaling pathway	7/115	266/18903	0.00121618	0.00715401	0.00420692	AR/C1QBP/ESR1/PARP1/RELA/STAT3/SIRT1	7
BP	GO:0035633	maintenance of blood-brain barrier	3/115	35/18903	0.0012457	0.00730441	0.00429536	TJP2/ITGB1/PTGS2	3
BP	GO:1905898	positive regulation of response to endoplasmic reticulum stress	3/115	35/18903	0.0012457	0.00730441	0.00429536	BAX/DDIT3/SIRT1	3
BP	GO:0006919	activation of cysteine-type endopeptidase activity involved in apoptotic process	4/115	77/18903	0.00124979	0.00731683	0.00430267	CYCS/CASP9/BAX/XDH	4
BP	GO:0022412	cellular process involved in reproduction in multicellular organism	9/115	430/18903	0.00125981	0.0073522	0.00432347	H3-3B/AKT1/BAX/BCL2/BCL2L1/ITGB1/PDE5A/CTNNB1/CDC25B	9
BP	GO:0034329	cell junction assembly	9/115	430/18903	0.00125981	0.0073522	0.00432347	HDAC7/ITGA5/BCL2/CDH1/CDH2/ITGA2/ITGA6/PRKCA/CTNNB1	9
BP	GO:0007369	gastrulation	6/115	196/18903	0.00127047	0.00740274	0.00435319	ITGA5/MMP2/ITGA2/ITGB1/MMP9/CTNNB1	6
BP	GO:0009132	nucleoside diphosphate metabolic process	5/115	132/18903	0.00127858	0.00743829	0.0043741	FBP1/RRM1/TJP2/TPI1/STAT3	5
BP	GO:0019216	regulation of lipid metabolic process	8/115	347/18903	0.00128136	0.00744274	0.00437671	ANXA1/AKT1/PTGS2/ADORA1/NFKB1/PDK1/PRKCD/SIRT1	8
BP	GO:0032868	response to insulin	7/115	269/18903	0.00129726	0.00752327	0.00442407	CAT/FBP1/PARP1/SOCS3/AKT1/PRKCD/SIRT1	7
BP	GO:0002695	negative regulation of leukocyte activation	6/115	198/18903	0.00133818	0.00774843	0.00455647	ANXA1/HMGB3/HMOX1/CASP3/PDE5A/ERBB2	6
BP	GO:0010613	positive regulation of cardiac muscle hypertrophy	3/115	36/18903	0.00135295	0.00780122	0.00458752	PARP1/PDE5A/PRKCA	3
BP	GO:0070670	response to interleukin-4	3/115	36/18903	0.00135295	0.00780122	0.00458752	IMPDH2/HSPA5/FASN	3
BP	GO:0071560	cellular response to transforming growth factor beta stimulus	7/115	271/18903	0.00135362	0.00780122	0.00458752	PARP1/SOX5/ZEB2/HSPA5/STAT3/JUN/SIRT1	7
BP	GO:0002720	positive regulation of cytokine production involved in immune response	4/115	79/18903	0.00137475	0.00791072	0.00465191	B2M/MAPKAPK2/SIRT1/MIF	4
BP	GO:0090596	sensory organ morphogenesis	7/115	272/18903	0.00138251	0.00794298	0.00467088	MYO6/MAPK1/MAPK3/STAT3/BAX/BCL2/CTNNB1	7
BP	GO:0032102	negative regulation of response to external stimulus	9/115	436/18903	0.00138633	0.00795261	0.00467654	C1QBP/PARP1/SOCS3/TRIM21/ADORA1/NFKB1/PRKCD/CYP19A1/MIF	9
BP	GO:2001235	positive regulation of apoptotic signaling pathway	5/115	135/18903	0.00141262	0.00809087	0.00475784	MAPK9/BAX/DDIT3/PRKCD/SIRT1	5
BP	GO:0070227	lymphocyte apoptotic process	4/115	80/18903	0.00144039	0.00823718	0.00484388	AKT1/BAX/BCL2/MIF	4
BP	GO:0010565	regulation of cellular ketone metabolic process	5/115	136/18903	0.00145952	0.00828034	0.00486926	ANXA1/AKT1/PTGS2/PDK1/SIRT1	5
BP	GO:0002068	glandular epithelial cell development	3/115	37/18903	0.00146584	0.00828034	0.00486926	AKT1/CDH2/FASN	3
BP	GO:0014742	positive regulation of muscle hypertrophy	3/115	37/18903	0.00146584	0.00828034	0.00486926	PARP1/PDE5A/PRKCA	3
BP	GO:0050931	pigment cell differentiation	3/115	37/18903	0.00146584	0.00828034	0.00486926	SOD2/ZEB2/BCL2	3
BP	GO:0060416	response to growth hormone	3/115	37/18903	0.00146584	0.00828034	0.00486926	AKT1/STAT3/TYK2	3
BP	GO:0071312	cellular response to alkaloid	3/115	37/18903	0.00146584	0.00828034	0.00486926	DDC/CASP3/BCL2L1	3
BP	GO:0090151	establishment of protein localization to mitochondrial membrane	3/115	37/18903	0.00146584	0.00828034	0.00486926	GZMB/BAX/HSP90AA1	3
BP	GO:1904358	positive regulation of telomere maintenance via telomere lengthening	3/115	37/18903	0.00146584	0.00828034	0.00486926	MAPK1/MAPK3/CTNNB1	3
BP	GO:0071559	response to transforming growth factor beta	7/115	277/18903	0.00153428	0.00865369	0.00508881	PARP1/SOX5/ZEB2/HSPA5/STAT3/JUN/SIRT1	7
BP	GO:0050864	regulation of B cell activation	6/115	204/18903	0.00155793	0.00876641	0.0051551	HMGB3/MAD2L2/CASP3/BCL2/MIF/TLR9	6
BP	GO:0031016	pancreas development	4/115	82/18903	0.00157817	0.00876641	0.0051551	ANXA1/AKT1/CDH2/CTNNB1	4
BP	GO:0048708	astrocyte differentiation	4/115	82/18903	0.00157817	0.00876641	0.0051551	MAPK1/MAPK3/STAT3/VIM	4
BP	GO:0051149	positive regulation of muscle cell differentiation	4/115	82/18903	0.00157817	0.00876641	0.0051551	SOD2/BCL2/SIRT1/MDM2	4
BP	GO:0043516	regulation of DNA damage response, signal transduction by p53 class mediator	3/115	38/18903	0.00158448	0.00876641	0.0051551	SIRT1/MIF/MDM2	3
BP	GO:0001542	ovulation from ovarian follicle	2/115	10/18903	0.00159928	0.00876641	0.0051551	MMP2/SIRT1	2
BP	GO:0002138	retinoic acid biosynthetic process	2/115	10/18903	0.00159928	0.00876641	0.0051551	RBP1/CYP1A1	2
BP	GO:0010944	negative regulation of transcription by competitive promoter binding	2/115	10/18903	0.00159928	0.00876641	0.0051551	MAD2L2/MUC1	2
BP	GO:0031666	positive regulation of lipopolysaccharide-mediated signaling pathway	2/115	10/18903	0.00159928	0.00876641	0.0051551	PRKCA/MIF	2
BP	GO:0032025	response to cobalt ion	2/115	10/18903	0.00159928	0.00876641	0.0051551	CASP3/CASP9	2
BP	GO:0033034	positive regulation of myeloid cell apoptotic process	2/115	10/18903	0.00159928	0.00876641	0.0051551	ANXA1/SIRT1	2
BP	GO:0042368	vitamin D biosynthetic process	2/115	10/18903	0.00159928	0.00876641	0.0051551	NFKB1/CYP3A4	2
BP	GO:0048263	determination of dorsal identity	2/115	10/18903	0.00159928	0.00876641	0.0051551	DDIT3/CTNNB1	2
BP	GO:0060068	vagina development	2/115	10/18903	0.00159928	0.00876641	0.0051551	ESR1/BAX	2
BP	GO:0060397	growth hormone receptor signaling pathway via JAK-STAT	2/115	10/18903	0.00159928	0.00876641	0.0051551	STAT3/TYK2	2
BP	GO:0060768	regulation of epithelial cell proliferation involved in prostate gland development	2/115	10/18903	0.00159928	0.00876641	0.0051551	AR/CTNNB1	2
BP	GO:0090557	establishment of endothelial intestinal barrier	2/115	10/18903	0.00159928	0.00876641	0.0051551	TJP2/FASN	2
BP	GO:0097267	omega-hydroxylase P450 pathway	2/115	10/18903	0.00159928	0.00876641	0.0051551	CYP1A1/CYP1B1	2
BP	GO:1902237	positive regulation of endoplasmic reticulum stress-induced intrinsic apoptotic signaling pathway	2/115	10/18903	0.00159928	0.00876641	0.0051551	DDIT3/SIRT1	2
BP	GO:0071674	mononuclear cell migration	6/115	206/18903	0.00163697	0.00895975	0.00526879	ANXA1/C1QBP/AKT1/MAPK1/MAPK3/CXCR2	6
BP	GO:0006094	gluconeogenesis	4/115	83/18903	0.00165039	0.00899328	0.00528851	FBP1/RANBP2/TPI1/SIRT1	4
BP	GO:0007492	endoderm development	4/115	83/18903	0.00165039	0.00899328	0.00528851	ITGA5/MMP2/MMP9/CTNNB1	4
BP	GO:0031507	heterochromatin formation	4/115	83/18903	0.00165039	0.00899328	0.00528851	CDK2/H3-3B/SIRT1/DNMT1	4
BP	GO:0034341	response to interferon-gamma	5/115	140/18903	0.00165867	0.00902512	0.00530723	SLC11A1/SYNCRIP/TRIM21/VIM/NOS2	5
BP	GO:0045165	cell fate commitment	7/115	282/18903	0.00169875	0.00922964	0.0054275	AR/SOX5/CASP3/STAT3/BCL2/ITGB1/CTNNB1	7
BP	GO:0007093	mitotic cell cycle checkpoint signaling	5/115	141/18903	0.00171143	0.00927129	0.00545199	CDK2/MAD2L2/MUC1/NAE1/MDM2	5
BP	GO:0090090	negative regulation of canonical Wnt signaling pathway	5/115	141/18903	0.00171143	0.00927129	0.00545199	EMD/MAD2L2/CDH2/DDIT3/CTNNB1	5
BP	GO:0032869	cellular response to insulin stimulus	6/115	208/18903	0.00171903	0.00927267	0.00545281	FBP1/PARP1/SOCS3/AKT1/PRKCD/SIRT1	6
BP	GO:0045216	cell-cell junction organization	6/115	208/18903	0.00171903	0.00927267	0.00545281	HDAC7/TJP2/CDH1/CDH2/PRKCA/CTNNB1	6
BP	GO:0002696	positive regulation of leukocyte activation	9/115	450/18903	0.00172171	0.00927267	0.00545281	ANXA1/B2M/MAD2L2/XRCC6/AKT1/BCL2/MIF/TLR9/TYK2	9
BP	GO:0043161	proteasome-mediated ubiquitin-dependent protein catabolic process	9/115	450/18903	0.00172171	0.00927267	0.00545281	CDK2/MAPK9/AKT1/HSPA5/DDIT3/HSP90B1/CTNNB1/SIRT1/MDM2	9
BP	GO:0000086	G2/M transition of mitotic cell cycle	5/115	142/18903	0.00176541	0.00949421	0.00558308	CDK2/NAE1/RRM1/ABCB1/CDC25B	5
BP	GO:0008625	extrinsic apoptotic signaling pathway via death domain receptors	4/115	85/18903	0.00180165	0.00964658	0.00567268	HMOX1/BAX/BCL2/BCL2L1	4
BP	GO:0044774	mitotic DNA integrity checkpoint signaling	4/115	85/18903	0.00180165	0.00964658	0.00567268	CDK2/MUC1/NAE1/MDM2	4
BP	GO:0072659	protein localization to plasma membrane	7/115	285/18903	0.00180383	0.00964658	0.00567268	AR/SQSTM1/AKT1/BCL2L1/CDH1/CDH2/ITGB1	7
BP	GO:0031396	regulation of protein ubiquitination	6/115	210/18903	0.00180417	0.00964658	0.00567268	MAD2L2/MAPK9/SQSTM1/AKT1/HSPA5/HSP90AA1	6
BP	GO:0000731	DNA synthesis involved in DNA repair	3/115	40/18903	0.00183939	0.00980654	0.00576675	MAD2L2/RRM1/SIRT1	3
BP	GO:0140467	integrated stress response signaling	3/115	40/18903	0.00183939	0.00980654	0.00576675	HSPA5/DDIT3/JUN	3
BP	GO:0042594	response to starvation	6/115	211/18903	0.00184793	0.00983788	0.00578518	HSPA5/MAPK1/MAPK3/BCL2/DDIT3/SIRT1	6
BP	GO:0003012	muscle system process	9/115	455/18903	0.00185618	0.00986765	0.00580268	EMD/HMOX1/PARP1/ITGA2/PTGS2/PDE5A/ADORA1/HSP90AA1/PRKCA	9
BP	GO:0010508	positive regulation of autophagy	5/115	144/18903	0.0018771	0.00992707	0.00583763	HMOX1/TRIM21/MAPK3/SIRT1/TLR9	5
BP	GO:0050921	positive regulation of chemotaxis	5/115	144/18903	0.0018771	0.00992707	0.00583763	C1QBP/MAPK1/MAPK3/ITGA2/CXCR2	5
BP	GO:0019319	hexose biosynthetic process	4/115	86/18903	0.00188078	0.00992707	0.00583763	FBP1/RANBP2/TPI1/SIRT1	4
BP	GO:0032092	positive regulation of protein binding	4/115	86/18903	0.00188078	0.00992707	0.00583763	B2M/TRIM21/MMP9/TERT	4
BP	GO:0033077	T cell differentiation in thymus	4/115	86/18903	0.00188078	0.00992707	0.00583763	B2M/BCL2/CTNNB1/ERBB2	4
BP	GO:0016051	carbohydrate biosynthetic process	6/115	212/18903	0.00189248	0.00997462	0.00586559	FBP1/RANBP2/TPI1/AKT1/NFKB1/SIRT1	6
BP	GO:0014065	phosphatidylinositol 3-kinase signaling	5/115	145/18903	0.00193485	0.0100468	0.00590804	C1QBP/CAT/AKT1/ERBB2/SIRT1	5
BP	GO:0016102	diterpenoid biosynthetic process	2/115	11/18903	0.00194691	0.0100468	0.00590804	RBP1/CYP1A1	2
BP	GO:0033148	positive regulation of intracellular estrogen receptor signaling pathway	2/115	11/18903	0.00194691	0.0100468	0.00590804	AR/PARP1	2
BP	GO:0033210	leptin-mediated signaling pathway	2/115	11/18903	0.00194691	0.0100468	0.00590804	STAT3/SIRT1	2
BP	GO:0033234	negative regulation of protein sumoylation	2/115	11/18903	0.00194691	0.0100468	0.00590804	RELA/CTNNB1	2
BP	GO:0034350	regulation of glial cell apoptotic process	2/115	11/18903	0.00194691	0.0100468	0.00590804	PRKCD/PRKCA	2
BP	GO:0034975	protein folding in endoplasmic reticulum	2/115	11/18903	0.00194691	0.0100468	0.00590804	HSPA5/HSP90B1	2
BP	GO:0035112	genitalia morphogenesis	2/115	11/18903	0.00194691	0.0100468	0.00590804	AR/CTNNB1	2
BP	GO:0048262	determination of dorsal/ventral asymmetry	2/115	11/18903	0.00194691	0.0100468	0.00590804	DDIT3/CTNNB1	2
BP	GO:0060742	epithelial cell differentiation involved in prostate gland development	2/115	11/18903	0.00194691	0.0100468	0.00590804	AR/CTNNB1	2
BP	GO:0060767	epithelial cell proliferation involved in prostate gland development	2/115	11/18903	0.00194691	0.0100468	0.00590804	AR/CTNNB1	2
BP	GO:0071394	cellular response to testosterone stimulus	2/115	11/18903	0.00194691	0.0100468	0.00590804	AR/SIRT1	2
BP	GO:0071492	cellular response to UV-A	2/115	11/18903	0.00194691	0.0100468	0.00590804	MMP2/MMP9	2
BP	GO:0072584	caveolin-mediated endocytosis	2/115	11/18903	0.00194691	0.0100468	0.00590804	MAPK1/MAPK3	2
BP	GO:1990440	positive regulation of transcription from RNA polymerase II promoter in response to endoplasmic reticulum stress	2/115	11/18903	0.00194691	0.0100468	0.00590804	HSPA5/DDIT3	2
BP	GO:0001818	negative regulation of cytokine production	8/115	371/18903	0.00195096	0.0100537	0.00591209	ANXA1/C1QBP/HDAC7/HMOX1/SLC11A1/DDIT3/NFKB1/TLR9	8
BP	GO:0001523	retinoid metabolic process	4/115	87/18903	0.00196228	0.010056	0.00591344	RBP1/CYP1A1/CYP1B1/CYP3A4	4
BP	GO:0010507	negative regulation of autophagy	4/115	87/18903	0.00196228	0.010056	0.00591344	HMOX1/AKT1/STAT3/BCL2	4
BP	GO:0014910	regulation of smooth muscle cell migration	4/115	87/18903	0.00196228	0.010056	0.00591344	BCL2/ITGA2/CYP1B1/TERT	4
BP	GO:2000134	negative regulation of G1/S transition of mitotic cell cycle	4/115	87/18903	0.00196228	0.010056	0.00591344	CDK2/MUC1/BCL2/MDM2	4
BP	GO:0042119	neutrophil activation	3/115	41/18903	0.00197587	0.0100977	0.00593795	ANXA1/PRKCD/CXCR2	3
BP	GO:0045454	cell redox homeostasis	3/115	41/18903	0.00197587	0.0100977	0.00593795	SLC11A1/DDIT3/NOS2	3
BP	GO:0015711	organic anion transport	8/115	372/18903	0.00198391	0.0101248	0.00595388	ANXA1/SLC11A1/ITGB1/PTGS2/ABCG2/ADORA1/NOS2/MIF	8
BP	GO:0050671	positive regulation of lymphocyte proliferation	5/115	146/18903	0.00199389	0.0101617	0.0059756	ANXA1/BCL2/MIF/TLR9/TYK2	5
BP	GO:0032370	positive regulation of lipid transport	4/115	88/18903	0.00204619	0.0103693	0.00609765	PRKCD/SIRT1/CYP19A1/MIF	4
BP	GO:0046889	positive regulation of lipid biosynthetic process	4/115	88/18903	0.00204619	0.0103693	0.00609765	ANXA1/AKT1/PTGS2/PRKCD	4
BP	GO:0055072	iron ion homeostasis	4/115	88/18903	0.00204619	0.0103693	0.00609765	B2M/HMOX1/SLC11A1/SOD2	4
BP	GO:0035296	regulation of tube diameter	5/115	147/18903	0.00205423	0.0103693	0.00609765	HBB/MMP2/SOD2/PTGS2/ADORA1	5
BP	GO:0045598	regulation of fat cell differentiation	5/115	147/18903	0.00205423	0.0103693	0.00609765	SOD2/AKT1/DDIT3/PTGS2/SIRT1	5
BP	GO:0097746	blood vessel diameter maintenance	5/115	147/18903	0.00205423	0.0103693	0.00609765	HBB/MMP2/SOD2/PTGS2/ADORA1	5
BP	GO:1903038	negative regulation of leukocyte cell-cell adhesion	5/115	147/18903	0.00205423	0.0103693	0.00609765	ANXA1/CASP3/AKT1/PDE5A/ERBB2	5
BP	GO:0007179	transforming growth factor beta receptor signaling pathway	6/115	216/18903	0.0020789	0.0104795	0.00616247	PARP1/ZEB2/HSPA5/STAT3/JUN/SIRT1	6
BP	GO:0002687	positive regulation of leukocyte migration	5/115	148/18903	0.0021159	0.0106149	0.00624211	C1QBP/MAPK1/MAPK3/ITGA2/CXCR2	5
BP	GO:0035150	regulation of tube size	5/115	148/18903	0.0021159	0.0106149	0.00624211	HBB/MMP2/SOD2/PTGS2/ADORA1	5
BP	GO:0009167	purine ribonucleoside monophosphate metabolic process	3/115	42/18903	0.00211849	0.0106149	0.00624211	IMPDH2/TJP2/XDH	3
BP	GO:0071354	cellular response to interleukin-6	3/115	42/18903	0.00211849	0.0106149	0.00624211	RELA/STAT3/NFKB1	3
BP	GO:0050863	regulation of T cell activation	8/115	376/18903	0.00212011	0.0106149	0.00624211	ANXA1/B2M/CASP3/AKT1/PDE5A/CTNNB1/ERBB2/TYK2	8
BP	GO:0048864	stem cell development	4/115	89/18903	0.00213255	0.0106628	0.00627025	MAPK1/MAPK3/BCL2/CDH2	4
BP	GO:0051222	positive regulation of protein transport	7/115	294/18903	0.00214965	0.0107337	0.00631198	EMD/GZMB/CDH1/PTGS2/HSP90AA1/PRKCD/ERBB2	7
BP	GO:1903037	regulation of leukocyte cell-cell adhesion	8/115	377/18903	0.00215529	0.0107474	0.00632003	ANXA1/B2M/CASP3/RELA/AKT1/PDE5A/ERBB2/TYK2	8
BP	GO:2000377	regulation of reactive oxygen species metabolic process	5/115	149/18903	0.00217891	0.0108506	0.0063807	SOD2/BCL2/CYP1B1/PRKCD/XDH	5
BP	GO:0050867	positive regulation of cell activation	9/115	467/18903	0.00221347	0.0110029	0.00647028	ANXA1/B2M/MAD2L2/XRCC6/AKT1/BCL2/MIF/TLR9/TYK2	9
BP	GO:0016101	diterpenoid metabolic process	4/115	90/18903	0.0022214	0.0110029	0.00647028	RBP1/CYP1A1/CYP1B1/CYP3A4	4
BP	GO:0030641	regulation of cellular pH	4/115	90/18903	0.0022214	0.0110029	0.00647028	SLC11A1/MAPK1/MAPK3/BCL2	4
BP	GO:0046364	monosaccharide biosynthetic process	4/115	90/18903	0.0022214	0.0110029	0.00647028	FBP1/RANBP2/TPI1/SIRT1	4
BP	GO:0030217	T cell differentiation	7/115	296/18903	0.00223302	0.011031	0.00648677	ANXA1/B2M/CD8A/STAT3/BCL2/CTNNB1/ERBB2	7
BP	GO:0044262	cellular carbohydrate metabolic process	7/115	296/18903	0.00223302	0.011031	0.00648677	FBP1/RANBP2/TPI1/AKT1/STAT3/PDK1/SIRT1	7
BP	GO:0018108	peptidyl-tyrosine phosphorylation	8/115	380/18903	0.00226359	0.0111411	0.00655154	ITGA5/SOCS3/MAPK3/ADORA1/PRKCD/ERBB2/MIF/TYK2	8
BP	GO:0051150	regulation of smooth muscle cell differentiation	3/115	43/18903	0.00226736	0.0111411	0.00655154	SOD2/SIRT1/DNMT1	3
BP	GO:0097009	energy homeostasis	3/115	43/18903	0.00226736	0.0111411	0.00655154	SQSTM1/STAT3/SIRT1	3
BP	GO:1900371	regulation of purine nucleotide biosynthetic process	3/115	43/18903	0.00226736	0.0111411	0.00655154	PARP1/PDK1/NOS2	3
BP	GO:0070828	heterochromatin organization	4/115	91/18903	0.00231277	0.0112696	0.0066271	CDK2/H3-3B/SIRT1/DNMT1	4
BP	GO:0000012	single strand break repair	2/115	12/18903	0.00232702	0.0112696	0.0066271	PARP1/SIRT1	2
BP	GO:0006971	hypotonic response	2/115	12/18903	0.00232702	0.0112696	0.0066271	FBP1/ITGA2	2
BP	GO:0006983	ER overload response	2/115	12/18903	0.00232702	0.0112696	0.0066271	HSPA5/DDIT3	2
BP	GO:0033145	positive regulation of intracellular steroid hormone receptor signaling pathway	2/115	12/18903	0.00232702	0.0112696	0.0066271	AR/PARP1	2
BP	GO:0033629	negative regulation of cell adhesion mediated by integrin	2/115	12/18903	0.00232702	0.0112696	0.0066271	MUC1/CYP1B1	2
BP	GO:0043589	skin morphogenesis	2/115	12/18903	0.00232702	0.0112696	0.0066271	ITGA2/ITGA6	2
BP	GO:0051573	negative regulation of histone H3-K9 methylation	2/115	12/18903	0.00232702	0.0112696	0.0066271	SIRT1/DNMT1	2
BP	GO:0061517	macrophage proliferation	2/115	12/18903	0.00232702	0.0112696	0.0066271	MAPK1/MAPK3	2
BP	GO:0072497	mesenchymal stem cell differentiation	2/115	12/18903	0.00232702	0.0112696	0.0066271	SOX5/CTNNB1	2
BP	GO:0090677	reversible differentiation	2/115	12/18903	0.00232702	0.0112696	0.0066271	SOD2/DNMT1	2
BP	GO:0018212	peptidyl-tyrosine modification	8/115	382/18903	0.00233814	0.0113086	0.00665006	ITGA5/SOCS3/MAPK3/ADORA1/PRKCD/ERBB2/MIF/TYK2	8
BP	GO:0006401	RNA catabolic process	7/115	299/18903	0.00236276	0.0114128	0.00671132	MAPKAPK2/SLC11A1/SYNCRIP/AKT1/VIM/PRKCD/PRKCA	7
BP	GO:0030183	B cell differentiation	5/115	152/18903	0.00237616	0.0114477	0.00673181	HMGB3/BAX/BCL2/ITGB1/TLR9	5
BP	GO:0062013	positive regulation of small molecule metabolic process	5/115	152/18903	0.00237616	0.0114477	0.00673181	ANXA1/AKT1/PTGS2/NOS2/SIRT1	5
BP	GO:0009126	purine nucleoside monophosphate metabolic process	3/115	44/18903	0.00242257	0.0116409	0.00684545	IMPDH2/TJP2/XDH	3
BP	GO:0030808	regulation of nucleotide biosynthetic process	3/115	44/18903	0.00242257	0.0116409	0.00684545	PARP1/PDK1/NOS2	3
BP	GO:0006457	protein folding	6/115	223/18903	0.00243816	0.0117007	0.00688058	B2M/NUDC/RANBP2/HSPA5/HSP90B1/HSP90AA1	6
BP	GO:0044070	regulation of anion transport	4/115	93/18903	0.00250322	0.0119818	0.00704589	ITGB1/ADORA1/ABCB1/MIF	4
BP	GO:0045814	negative regulation of gene expression, epigenetic	4/115	93/18903	0.00250322	0.0119818	0.00704589	CDK2/H3-3B/SIRT1/DNMT1	4
BP	GO:0016125	sterol metabolic process	5/115	154/18903	0.00251469	0.0120056	0.00705991	CAT/HMGCS1/CYP1B1/CYP19A1/CYP3A4	5
BP	GO:0045834	positive regulation of lipid metabolic process	5/115	154/18903	0.00251469	0.0120056	0.00705991	ANXA1/AKT1/PTGS2/ADORA1/PRKCD	5
BP	GO:0010712	regulation of collagen metabolic process	3/115	45/18903	0.0025842	0.0122741	0.0072178	VIM/ITGA2/ITGB1	3
BP	GO:0030890	positive regulation of B cell proliferation	3/115	45/18903	0.0025842	0.0122741	0.0072178	BCL2/MIF/TLR9	3
BP	GO:0060964	regulation of miRNA-mediated gene silencing	3/115	45/18903	0.0025842	0.0122741	0.0072178	ESR1/STAT3/TERT	3
BP	GO:0070741	response to interleukin-6	3/115	45/18903	0.0025842	0.0122741	0.0072178	RELA/STAT3/NFKB1	3
BP	GO:0051607	defense response to virus	7/115	304/18903	0.00259184	0.0122946	0.00722987	C1QBP/TRIM21/RELA/BCL2/BCL2L1/HSP90AA1/TLR9	7
BP	GO:1903312	negative regulation of mRNA metabolic process	4/115	94/18903	0.00260236	0.0123287	0.00724989	C1QBP/MAPKAPK2/SLC11A1/SYNCRIP	4
BP	GO:0046777	protein autophosphorylation	6/115	226/18903	0.00260568	0.0123287	0.00724989	MAP3K3/MAPKAPK2/AKT1/MAPK3/JUN/ERBB2	6
BP	GO:0051051	negative regulation of transport	9/115	479/18903	0.00262368	0.012398	0.00729064	ANXA1/HMOX1/AKT1/BCL2/MMP9/PTGS2/ADORA1/NFKB1/TLR9	9
BP	GO:0140546	defense response to symbiont	7/115	305/18903	0.00263964	0.0124575	0.00732564	C1QBP/TRIM21/RELA/BCL2/BCL2L1/HSP90AA1/TLR9	7
BP	GO:0007178	transmembrane receptor protein serine/threonine kinase signaling pathway	8/115	390/18903	0.00265585	0.012518	0.00736124	PARP1/ZEB2/HSPA5/MAPK3/STAT3/VIM/JUN/SIRT1	8
BP	GO:0007044	cell-substrate junction assembly	4/115	95/18903	0.00270418	0.0127134	0.00747613	ITGA5/BCL2/ITGA2/ITGA6	4
BP	GO:0034109	homotypic cell-cell adhesion	4/115	95/18903	0.00270418	0.0127134	0.00747613	HBB/TJP2/PRKCD/PRKCA	4
BP	GO:0044839	cell cycle G2/M phase transition	5/115	157/18903	0.00273335	0.0127968	0.00752517	CDK2/NAE1/RRM1/ABCB1/CDC25B	5
BP	GO:0042362	fat-soluble vitamin biosynthetic process	2/115	13/18903	0.0027392	0.0127968	0.00752517	NFKB1/CYP3A4	2
BP	GO:0097048	dendritic cell apoptotic process	2/115	13/18903	0.0027392	0.0127968	0.00752517	BCL2/BCL2L1	2
BP	GO:1903961	positive regulation of anion transmembrane transport	2/115	13/18903	0.0027392	0.0127968	0.00752517	ITGB1/ABCB1	2
BP	GO:2000668	regulation of dendritic cell apoptotic process	2/115	13/18903	0.0027392	0.0127968	0.00752517	BCL2/BCL2L1	2
BP	GO:2000273	positive regulation of signaling receptor activity	3/115	46/18903	0.00275234	0.0128419	0.00755171	NCOA3/ITGB1/ADORA1	3
BP	GO:0019318	hexose metabolic process	6/115	229/18903	0.00278171	0.0129463	0.00761309	FBP1/RANBP2/TPI1/AKT1/PDK1/SIRT1	6
BP	GO:0071902	positive regulation of protein serine/threonine kinase activity	6/115	229/18903	0.00278171	0.0129463	0.00761309	AKT1/PDE5A/ERBB2/SIRT1/MIF/TLR9	6
BP	GO:0097530	granulocyte migration	5/115	158/18903	0.0028092	0.0130578	0.00767868	ANXA1/C1QBP/MAPK1/MAPK3/CXCR2	5
BP	GO:0001822	kidney development	7/115	309/18903	0.00283766	0.0131736	0.00774675	CAT/CASP9/BAX/BCL2/MMP9/CTNNB1/CXCR2	7
BP	GO:0071900	regulation of protein serine/threonine kinase activity	8/115	395/18903	0.00287098	0.0133116	0.00782788	CASP3/AKT1/PDE5A/PRKCD/ERBB2/SIRT1/MIF/TLR9	8
BP	GO:0060070	canonical Wnt signaling pathway	7/115	310/18903	0.00288891	0.0133612	0.00785707	EMD/MAD2L2/ZEB2/CDH2/DDIT3/NFKB1/CTNNB1	7
BP	GO:1904951	positive regulation of establishment of protein localization	7/115	310/18903	0.00288891	0.0133612	0.00785707	EMD/GZMB/CDH1/PTGS2/HSP90AA1/PRKCD/ERBB2	7
BP	GO:0031669	cellular response to nutrient levels	6/115	231/18903	0.00290392	0.0134139	0.00788803	HMOX1/HSPA5/MAPK1/MAPK3/BCL2/SIRT1	6
BP	GO:0002690	positive regulation of leukocyte chemotaxis	4/115	97/18903	0.00291593	0.0134203	0.00789183	C1QBP/MAPK1/MAPK3/CXCR2	4
BP	GO:0031018	endocrine pancreas development	3/115	47/18903	0.00292708	0.0134203	0.00789183	ANXA1/AKT1/CDH2	3
BP	GO:0036230	granulocyte activation	3/115	47/18903	0.00292708	0.0134203	0.00789183	ANXA1/PRKCD/CXCR2	3
BP	GO:0060711	labyrinthine layer development	3/115	47/18903	0.00292708	0.0134203	0.00789183	SOCS3/AKT1/MAPK1	3
BP	GO:0071470	cellular response to osmotic stress	3/115	47/18903	0.00292708	0.0134203	0.00789183	FBP1/CASP3/PTGS2	3
BP	GO:1900368	regulation of post-transcriptional gene silencing by RNA	3/115	47/18903	0.00292708	0.0134203	0.00789183	ESR1/STAT3/TERT	3
BP	GO:0016241	regulation of macroautophagy	5/115	160/18903	0.00296547	0.0135627	0.00797558	HMOX1/CASP3/AKT1/MAPK3/SIRT1	5
BP	GO:0051147	regulation of muscle cell differentiation	5/115	160/18903	0.00296547	0.0135627	0.00797558	SOD2/BCL2/SIRT1/DNMT1/MDM2	5
BP	GO:0002429	immune response-activating cell surface receptor signaling pathway	7/115	312/18903	0.00299353	0.0136573	0.00803118	CD8A/MOG/RELA/MAPK1/BAX/BCL2/PRKCD	7
BP	GO:0002757	immune response-activating signal transduction	7/115	312/18903	0.00299353	0.0136573	0.00803118	CD8A/MOG/RELA/MAPK1/BAX/BCL2/PRKCD	7
BP	GO:1902807	negative regulation of cell cycle G1/S phase transition	4/115	98/18903	0.00302595	0.0137882	0.00810817	CDK2/MUC1/BCL2/MDM2	4
BP	GO:0060485	mesenchyme development	7/115	313/18903	0.00304691	0.0138666	0.00815429	MAD2L2/MAPK1/MAPK3/BCL2/CDH2/CTNNB1/MDM2	7
BP	GO:0009743	response to carbohydrate	6/115	234/18903	0.00309472	0.0140605	0.00826827	CAT/FBP1/SOD2/CASP3/ITGA2/PTGS2	6
BP	GO:0050890	cognition	7/115	314/18903	0.00310103	0.0140605	0.00826827	B2M/ITGA5/CASP3/MAPK1/ITGB1/PTGS2/ADORA1	7
BP	GO:0031648	protein destabilization	3/115	48/18903	0.0031085	0.0140605	0.00826827	TRIM21/SIRT1/MDM2	3
BP	GO:0045776	negative regulation of blood pressure	3/115	48/18903	0.0031085	0.0140605	0.00826827	SOD2/ADORA1/NOS2	3
BP	GO:0060147	regulation of post-transcriptional gene silencing	3/115	48/18903	0.0031085	0.0140605	0.00826827	ESR1/STAT3/TERT	3
BP	GO:0006885	regulation of pH	4/115	99/18903	0.00313877	0.0141455	0.00831828	SLC11A1/MAPK1/MAPK3/BCL2	4
BP	GO:0010389	regulation of G2/M transition of mitotic cell cycle	4/115	99/18903	0.00313877	0.0141455	0.00831828	CDK2/NAE1/RRM1/CDC25B	4
BP	GO:0032392	DNA geometric change	4/115	99/18903	0.00313877	0.0141455	0.00831828	ANXA1/HMGB3/RPA1/XRCC6	4
BP	GO:0002475	antigen processing and presentation via MHC class Ib	2/115	14/18903	0.00318307	0.0141725	0.00833415	B2M/CD1A	2
BP	GO:0015670	carbon dioxide transport	2/115	14/18903	0.00318307	0.0141725	0.00833415	HBA2/HBB	2
BP	GO:0045820	negative regulation of glycolytic process	2/115	14/18903	0.00318307	0.0141725	0.00833415	FBP1/STAT3	2
BP	GO:0047484	regulation of response to osmotic stress	2/115	14/18903	0.00318307	0.0141725	0.00833415	PTGS2/ABCB1	2
BP	GO:0060019	radial glial cell differentiation	2/115	14/18903	0.00318307	0.0141725	0.00833415	STAT3/CDH2	2
BP	GO:0071236	cellular response to antibiotic	2/115	14/18903	0.00318307	0.0141725	0.00833415	HSPA5/MDM2	2
BP	GO:0090239	regulation of histone H4 acetylation	2/115	14/18903	0.00318307	0.0141725	0.00833415	MUC1/SIRT1	2
BP	GO:0097091	synaptic vesicle clustering	2/115	14/18903	0.00318307	0.0141725	0.00833415	CDH2/CTNNB1	2
BP	GO:1903894	regulation of IRE1-mediated unfolded protein response	2/115	14/18903	0.00318307	0.0141725	0.00833415	HSPA5/BAX	2
BP	GO:1905522	negative regulation of macrophage migration	2/115	14/18903	0.00318307	0.0141725	0.00833415	CYP19A1/MIF	2
BP	GO:0016236	macroautophagy	7/115	317/18903	0.0032678	0.0145148	0.00853546	HMOX1/CASP3/SQSTM1/AKT1/MAPK3/CTSD/SIRT1	7
BP	GO:1902105	regulation of leukocyte differentiation	7/115	317/18903	0.0032678	0.0145148	0.00853546	ANXA1/HMGB3/XRCC6/PRKCA/CTNNB1/ERBB2/TLR9	7
BP	GO:0019884	antigen processing and presentation of exogenous antigen	3/115	49/18903	0.00329669	0.0145908	0.00858013	B2M/CD1A/CTSD	3
BP	GO:0045933	positive regulation of muscle contraction	3/115	49/18903	0.00329669	0.0145908	0.00858013	ITGA2/PTGS2/HSP90AA1	3
BP	GO:0055067	monovalent inorganic cation homeostasis	5/115	164/18903	0.00329673	0.0145908	0.00858013	SLC11A1/MAPK1/MAPK3/BCL2/ADORA1	5
BP	GO:0072001	renal system development	7/115	318/18903	0.00332488	0.0146978	0.00864307	CAT/CASP9/BAX/BCL2/MMP9/CTNNB1/CXCR2	7
BP	GO:0007160	cell-matrix adhesion	6/115	238/18903	0.00336354	0.0148509	0.00873311	ITGA5/BCL2/ITGA2/ITGA6/ITGB1/CTNNB1	6
BP	GO:0032204	regulation of telomere maintenance	4/115	101/18903	0.00337296	0.0148571	0.00873673	PARP1/MAPK1/MAPK3/CTNNB1	4
BP	GO:0150115	cell-substrate junction organization	4/115	101/18903	0.00337296	0.0148571	0.00873673	ITGA5/BCL2/ITGA2/ITGA6	4
BP	GO:0019058	viral life cycle	7/115	319/18903	0.00338273	0.0148824	0.00875162	ITGA5/MOG/TRIM21/BCL2/CTSB/ITGA2/ITGB1	7
BP	GO:0030003	cellular cation homeostasis	9/115	499/18903	0.00343961	0.0151147	0.0088882	HMOX1/SLC11A1/MAPK1/MAPK3/BAX/BCL2/DDIT3/ADORA1/HSP90B1	9
BP	GO:0051250	negative regulation of lymphocyte activation	5/115	166/18903	0.00347199	0.0152389	0.00896124	ANXA1/HMGB3/CASP3/PDE5A/ERBB2	5
BP	GO:0002066	columnar/cuboidal epithelial cell development	3/115	50/18903	0.00349171	0.0152468	0.0089659	AKT1/CDH2/FASN	3
BP	GO:0042304	regulation of fatty acid biosynthetic process	3/115	50/18903	0.00349171	0.0152468	0.0089659	ANXA1/PTGS2/SIRT1	3
BP	GO:0060966	regulation of gene silencing by RNA	3/115	50/18903	0.00349171	0.0152468	0.0089659	ESR1/STAT3/TERT	3
BP	GO:0031058	positive regulation of histone modification	4/115	102/18903	0.0034944	0.0152468	0.0089659	MUC1/CTNNB1/SIRT1/DNMT1	4
BP	GO:0031341	regulation of cell killing	4/115	102/18903	0.0034944	0.0152468	0.0089659	B2M/CD1A/BCL2L1/NOS2	4
BP	GO:0043271	negative regulation of ion transport	5/115	167/18903	0.00356209	0.0155238	0.00912882	BCL2/MMP9/PTGS2/ADORA1/TLR9	5
BP	GO:0002703	regulation of leukocyte mediated immunity	6/115	241/18903	0.0035763	0.0155674	0.00915443	B2M/CD1A/HMOX1/MAD2L2/NOS2/TLR9	6
BP	GO:0043254	regulation of protein-containing complex assembly	8/115	410/18903	0.00359899	0.0156478	0.0092017	ESR1/H3-3B/MAPK9/PARP1/HSPA5/BAX/HSP90AA1/PRKCD	8
BP	GO:0019233	sensory perception of pain	4/115	103/18903	0.00361878	0.0156659	0.00921238	MAPK3/ITGA2/PTGS2/ADORA1	4
BP	GO:0002903	negative regulation of B cell apoptotic process	2/115	15/18903	0.00365821	0.0156659	0.00921238	BCL2/MIF	2
BP	GO:0007567	parturition	2/115	15/18903	0.00365821	0.0156659	0.00921238	MMP2/CYP1A1	2
BP	GO:0031453	positive regulation of heterochromatin formation	2/115	15/18903	0.00365821	0.0156659	0.00921238	CDK2/DNMT1	2
BP	GO:0048308	organelle inheritance	2/115	15/18903	0.00365821	0.0156659	0.00921238	MAPK1/MAPK3	2
BP	GO:0048313	Golgi inheritance	2/115	15/18903	0.00365821	0.0156659	0.00921238	MAPK1/MAPK3	2
BP	GO:0060572	morphogenesis of an epithelial bud	2/115	15/18903	0.00365821	0.0156659	0.00921238	AR/CTNNB1	2
BP	GO:0061307	cardiac neural crest cell differentiation involved in heart development	2/115	15/18903	0.00365821	0.0156659	0.00921238	MAPK1/MAPK3	2
BP	GO:0061308	cardiac neural crest cell development involved in heart development	2/115	15/18903	0.00365821	0.0156659	0.00921238	MAPK1/MAPK3	2
BP	GO:0097396	response to interleukin-17	2/115	15/18903	0.00365821	0.0156659	0.00921238	SOCS3/STAT3	2
BP	GO:0097398	cellular response to interleukin-17	2/115	15/18903	0.00365821	0.0156659	0.00921238	SOCS3/STAT3	2
BP	GO:0120263	positive regulation of heterochromatin organization	2/115	15/18903	0.00365821	0.0156659	0.00921238	CDK2/DNMT1	2
BP	GO:2000671	regulation of motor neuron apoptotic process	2/115	15/18903	0.00365821	0.0156659	0.00921238	BAX/BCL2	2
BP	GO:0031062	positive regulation of histone methylation	3/115	51/18903	0.00369366	0.0157087	0.00923751	CTNNB1/SIRT1/DNMT1	3
BP	GO:0050982	detection of mechanical stimulus	3/115	51/18903	0.00369366	0.0157087	0.00923751	CDH2/ITGA2/CTNNB1	3
BP	GO:0060324	face development	3/115	51/18903	0.00369366	0.0157087	0.00923751	MMP2/MAPK1/MAPK3	3
BP	GO:0060425	lung morphogenesis	3/115	51/18903	0.00369366	0.0157087	0.00923751	MAPK1/MAPK3/CTNNB1	3
BP	GO:0060688	regulation of morphogenesis of a branching structure	3/115	51/18903	0.00369366	0.0157087	0.00923751	AR/ESR1/CTNNB1	3
BP	GO:1903793	positive regulation of anion transport	3/115	51/18903	0.00369366	0.0157087	0.00923751	ITGB1/ABCB1/MIF	3
BP	GO:0009135	purine nucleoside diphosphate metabolic process	4/115	104/18903	0.00374614	0.0158953	0.00934726	FBP1/TJP2/TPI1/STAT3	4
BP	GO:0009179	purine ribonucleoside diphosphate metabolic process	4/115	104/18903	0.00374614	0.0158953	0.00934726	FBP1/TJP2/TPI1/STAT3	4
BP	GO:0032760	positive regulation of tumor necrosis factor production	4/115	105/18903	0.0038765	0.0164296	0.00966146	MAPKAPK2/STAT3/MIF/TLR9	4
BP	GO:0006968	cellular defense response	3/115	52/18903	0.0039026	0.0165213	0.00971538	RELA/ITGB1/CXCR2	3
BP	GO:0071103	DNA conformation change	4/115	106/18903	0.00400991	0.0169562	0.00997111	ANXA1/HMGB3/RPA1/XRCC6	4
BP	GO:0005996	monosaccharide metabolic process	6/115	248/18903	0.00411158	0.0173563	0.0102064	FBP1/RANBP2/TPI1/AKT1/PDK1/SIRT1	6
BP	GO:0006111	regulation of gluconeogenesis	3/115	53/18903	0.00411861	0.0173563	0.0102064	FBP1/RANBP2/SIRT1	3
BP	GO:0032210	regulation of telomere maintenance via telomerase	3/115	53/18903	0.00411861	0.0173563	0.0102064	MAPK1/MAPK3/CTNNB1	3
BP	GO:0015671	oxygen transport	2/115	16/18903	0.00416425	0.0174099	0.0102379	HBA2/HBB	2
BP	GO:0023035	CD40 signaling pathway	2/115	16/18903	0.00416425	0.0174099	0.0102379	ITGA5/ITGB1	2
BP	GO:0045187	regulation of circadian sleep/wake cycle, sleep	2/115	16/18903	0.00416425	0.0174099	0.0102379	PARP1/ADORA1	2
BP	GO:0045986	negative regulation of smooth muscle contraction	2/115	16/18903	0.00416425	0.0174099	0.0102379	PTGS2/ADORA1	2
BP	GO:0071391	cellular response to estrogen stimulus	2/115	16/18903	0.00416425	0.0174099	0.0102379	AR/ESR1	2
BP	GO:1990403	embryonic brain development	2/115	16/18903	0.00416425	0.0174099	0.0102379	CTNNB1/TUBB2B	2
BP	GO:2000696	regulation of epithelial cell differentiation involved in kidney development	2/115	16/18903	0.00416425	0.0174099	0.0102379	MMP9/CTNNB1	2
BP	GO:0006937	regulation of muscle contraction	5/115	174/18903	0.0042405	0.0176887	0.0104018	ITGA2/PTGS2/PDE5A/ADORA1/HSP90AA1	5
BP	GO:0030178	negative regulation of Wnt signaling pathway	5/115	174/18903	0.0042405	0.0176887	0.0104018	EMD/MAD2L2/CDH2/DDIT3/CTNNB1	5
BP	GO:0071695	anatomical structure maturation	6/115	250/18903	0.00427487	0.0177782	0.0104545	H3-3B/MMP2/BCL2/DDIT3/CTNNB1/CDC25B	6
BP	GO:0002440	production of molecular mediator of immune response	7/115	333/18903	0.00427606	0.0177782	0.0104545	B2M/HMOX1/MAD2L2/MAPKAPK2/SIRT1/MIF/TLR9	7
BP	GO:0001558	regulation of cell growth	8/115	422/18903	0.00427852	0.0177782	0.0104545	FBP1/H3-3B/MAD2L2/AKT1/BCL2/CDH1/ERBB2/SIRT1	8
BP	GO:0006090	pyruvate metabolic process	4/115	108/18903	0.00428598	0.0177782	0.0104545	FBP1/TPI1/STAT3/PDK1	4
BP	GO:1902106	negative regulation of leukocyte differentiation	4/115	108/18903	0.00428598	0.0177782	0.0104545	ANXA1/HMGB3/CTNNB1/ERBB2	4
BP	GO:0030520	intracellular estrogen receptor signaling pathway	3/115	54/18903	0.00434176	0.0179202	0.010538	AR/ESR1/PARP1	3
BP	GO:0030857	negative regulation of epithelial cell differentiation	3/115	54/18903	0.00434176	0.0179202	0.010538	MMP9/CTNNB1/XDH	3
BP	GO:0042149	cellular response to glucose starvation	3/115	54/18903	0.00434176	0.0179202	0.010538	HSPA5/BCL2/SIRT1	3
BP	GO:0042572	retinol metabolic process	3/115	54/18903	0.00434176	0.0179202	0.010538	CYP1A1/CYP1B1/CYP3A4	3
BP	GO:0009267	cellular response to starvation	5/115	175/18903	0.00434443	0.0179202	0.010538	HSPA5/MAPK1/MAPK3/BCL2/SIRT1	5
BP	GO:0042116	macrophage activation	4/115	109/18903	0.00442871	0.0182272	0.0107185	SLC11A1/JUN/MIF/TLR9	4
BP	GO:1903557	positive regulation of tumor necrosis factor superfamily cytokine production	4/115	109/18903	0.00442871	0.0182272	0.0107185	MAPKAPK2/STAT3/MIF/TLR9	4
BP	GO:0048762	mesenchymal cell differentiation	6/115	252/18903	0.00444291	0.018245	0.010729	MAD2L2/MAPK1/MAPK3/BCL2/CDH2/CTNNB1	6
BP	GO:0050851	antigen receptor-mediated signaling pathway	6/115	252/18903	0.00444291	0.018245	0.010729	CD8A/MOG/RELA/MAPK1/BAX/BCL2	6
BP	GO:0001764	neuron migration	5/115	177/18903	0.00455774	0.0185593	0.0109138	STAT3/BAX/HSP90AA1/CTNNB1/TUBB2B	5
BP	GO:1990778	protein localization to cell periphery	7/115	337/18903	0.00456144	0.0185593	0.0109138	AR/SQSTM1/AKT1/BCL2L1/CDH1/CDH2/ITGB1	7
BP	GO:0002931	response to ischemia	3/115	55/18903	0.00457211	0.0185593	0.0109138	CASP9/SQSTM1/BCL2	3
BP	GO:0031103	axon regeneration	3/115	55/18903	0.00457211	0.0185593	0.0109138	MMP2/BCL2/JUN	3
BP	GO:0071320	cellular response to cAMP	3/115	55/18903	0.00457211	0.0185593	0.0109138	FBP1/HSPA5/CYP1B1	3
BP	GO:0071385	cellular response to glucocorticoid stimulus	3/115	55/18903	0.00457211	0.0185593	0.0109138	ANXA1/CASP9/CYP1B1	3
BP	GO:1904645	response to amyloid-beta	3/115	55/18903	0.00457211	0.0185593	0.0109138	MMP2/PARP1/MMP9	3
BP	GO:0006766	vitamin metabolic process	4/115	110/18903	0.00457461	0.0185593	0.0109138	RBP1/NFKB1/CYP1A1/CYP3A4	4
BP	GO:0007173	epidermal growth factor receptor signaling pathway	4/115	110/18903	0.00457461	0.0185593	0.0109138	AKT1/MMP9/ADORA1/ERBB2	4
BP	GO:0045833	negative regulation of lipid metabolic process	4/115	110/18903	0.00457461	0.0185593	0.0109138	AKT1/ADORA1/NFKB1/SIRT1	4
BP	GO:1902749	regulation of cell cycle G2/M phase transition	4/115	110/18903	0.00457461	0.0185593	0.0109138	CDK2/NAE1/RRM1/CDC25B	4
BP	GO:0001659	temperature homeostasis	5/115	178/18903	0.00466714	0.0187424	0.0110215	SQSTM1/STAT3/DDIT3/PTGS2/ADORA1	5
BP	GO:0048015	phosphatidylinositol-mediated signaling	5/115	178/18903	0.00466714	0.0187424	0.0110215	C1QBP/CAT/AKT1/ERBB2/SIRT1	5
BP	GO:0010224	response to UV-B	2/115	17/18903	0.00470079	0.0187424	0.0110215	RELA/BCL2	2
BP	GO:0010763	positive regulation of fibroblast migration	2/115	17/18903	0.00470079	0.0187424	0.0110215	AKT1/ITGB1	2
BP	GO:0033189	response to vitamin A	2/115	17/18903	0.00470079	0.0187424	0.0110215	CAT/CYP1A1	2
BP	GO:0033631	cell-cell adhesion mediated by integrin	2/115	17/18903	0.00470079	0.0187424	0.0110215	ITGA5/ITGB1	2
BP	GO:0036166	phenotypic switching	2/115	17/18903	0.00470079	0.0187424	0.0110215	SOD2/DNMT1	2
BP	GO:0055089	fatty acid homeostasis	2/115	17/18903	0.00470079	0.0187424	0.0110215	ADORA1/SIRT1	2
BP	GO:0061548	ganglion development	2/115	17/18903	0.00470079	0.0187424	0.0110215	CYP1B1/CTNNB1	2
BP	GO:1900034	regulation of cellular response to heat	2/115	17/18903	0.00470079	0.0187424	0.0110215	MAPKAPK2/SIRT1	2
BP	GO:1903358	regulation of Golgi organization	2/115	17/18903	0.00470079	0.0187424	0.0110215	MAPK1/MAPK3	2
BP	GO:1904355	positive regulation of telomere capping	2/115	17/18903	0.00470079	0.0187424	0.0110215	MAPK1/MAPK3	2
BP	GO:1905269	positive regulation of chromatin organization	2/115	17/18903	0.00470079	0.0187424	0.0110215	CDK2/DNMT1	2
BP	GO:1905288	vascular associated smooth muscle cell apoptotic process	2/115	17/18903	0.00470079	0.0187424	0.0110215	SOD2/DNMT1	2
BP	GO:1905459	regulation of vascular associated smooth muscle cell apoptotic process	2/115	17/18903	0.00470079	0.0187424	0.0110215	SOD2/DNMT1	2
BP	GO:2001267	regulation of cysteine-type endopeptidase activity involved in apoptotic signaling pathway	2/115	17/18903	0.00470079	0.0187424	0.0110215	BAX/MMP9	2
BP	GO:0071347	cellular response to interleukin-1	4/115	111/18903	0.00472372	0.0188135	0.0110633	MMP2/RELA/MAPK3/NFKB1	4
BP	GO:0070371	ERK1 and ERK2 cascade	7/115	340/18903	0.00478476	0.0190361	0.0111942	MAPK1/MAPK3/JUN/PRKCA/ERBB2/MIF/TLR9	7
BP	GO:0043331	response to dsRNA	3/115	56/18903	0.00480973	0.0191149	0.0112406	MAPK1/MAPK3/NFKB1	3
BP	GO:0043473	pigmentation	4/115	112/18903	0.00487606	0.0193578	0.0113834	SOD2/ZEB2/BAX/BCL2	4
BP	GO:0035265	organ growth	5/115	180/18903	0.00489155	0.0193984	0.0114073	AR/ESR1/AKT1/BCL2/CYP19A1	5
BP	GO:0007229	integrin-mediated signaling pathway	4/115	113/18903	0.00503168	0.0199328	0.0117215	ITGA5/ITGA2/ITGA6/ITGB1	4
BP	GO:0032768	regulation of monooxygenase activity	3/115	57/18903	0.00505469	0.0199386	0.0117249	AKT1/NFKB1/TERT	3
BP	GO:0035196	miRNA processing	3/115	57/18903	0.00505469	0.0199386	0.0117249	ESR1/STAT3/TERT	3
BP	GO:0038066	p38MAPK cascade	3/115	57/18903	0.00505469	0.0199386	0.0117249	MAP3K3/MAPKAPK2/XDH	3
BP	GO:0070231	T cell apoptotic process	3/115	57/18903	0.00505469	0.0199386	0.0117249	AKT1/BAX/BCL2	3
BP	GO:0048017	inositol lipid-mediated signaling	5/115	182/18903	0.00512351	0.0201885	0.0118719	C1QBP/CAT/AKT1/ERBB2/SIRT1	5
BP	GO:0030004	cellular monovalent inorganic cation homeostasis	4/115	114/18903	0.00519059	0.0204093	0.0120017	SLC11A1/MAPK1/MAPK3/BCL2	4
BP	GO:1903707	negative regulation of hemopoiesis	4/115	114/18903	0.00519059	0.0204093	0.0120017	ANXA1/HMGB3/CTNNB1/ERBB2	4
BP	GO:0006977	DNA damage response, signal transduction by p53 class mediator resulting in cell cycle arrest	2/115	18/18903	0.00526746	0.0204723	0.0120388	MUC1/MDM2	2
BP	GO:0010522	regulation of calcium ion transport into cytosol	2/115	18/18903	0.00526746	0.0204723	0.0120388	BAX/BCL2	2
BP	GO:0035234	ectopic germ cell programmed cell death	2/115	18/18903	0.00526746	0.0204723	0.0120388	BAX/BCL2L1	2
BP	GO:0036499	PERK-mediated unfolded protein response	2/115	18/18903	0.00526746	0.0204723	0.0120388	HSPA5/DDIT3	2
BP	GO:0043117	positive regulation of vascular permeability	2/115	18/18903	0.00526746	0.0204723	0.0120388	TJP2/CXCR2	2
BP	GO:0044320	cellular response to leptin stimulus	2/115	18/18903	0.00526746	0.0204723	0.0120388	STAT3/SIRT1	2
BP	GO:0050665	hydrogen peroxide biosynthetic process	2/115	18/18903	0.00526746	0.0204723	0.0120388	SOD2/CYP1A1	2
BP	GO:0050802	circadian sleep/wake cycle, sleep	2/115	18/18903	0.00526746	0.0204723	0.0120388	PARP1/ADORA1	2
BP	GO:0051900	regulation of mitochondrial depolarization	2/115	18/18903	0.00526746	0.0204723	0.0120388	PARP1/BCL2	2
BP	GO:0071318	cellular response to ATP	2/115	18/18903	0.00526746	0.0204723	0.0120388	PTGS2/HSP90B1	2
BP	GO:2000641	regulation of early endosome to late endosome transport	2/115	18/18903	0.00526746	0.0204723	0.0120388	MAPK1/MAPK3	2
BP	GO:0045620	negative regulation of lymphocyte differentiation	3/115	58/18903	0.00530705	0.0205829	0.0121038	ANXA1/HMGB3/ERBB2	3
BP	GO:0051898	negative regulation of protein kinase B signaling	3/115	58/18903	0.00530705	0.0205829	0.0121038	DDIT3/SIRT1/XDH	3
BP	GO:0007409	axonogenesis	8/115	438/18903	0.00533394	0.0206655	0.0121524	S100A6/BCL2/CDH1/CDH2/ITGB1/HSP90AA1/ERBB2/TUBB2B	8
BP	GO:0031668	cellular response to extracellular stimulus	6/115	262/18903	0.00535727	0.0207342	0.0121928	HMOX1/HSPA5/MAPK1/MAPK3/BCL2/SIRT1	6
BP	GO:0050728	negative regulation of inflammatory response	5/115	184/18903	0.00536318	0.0207354	0.0121935	SOCS3/ADORA1/NFKB1/PRKCD/CYP19A1	5
BP	GO:1903522	regulation of blood circulation	6/115	263/18903	0.00545574	0.0210712	0.012391	MMP2/PTGS2/PDE5A/ADORA1/HSP90AA1/MDM2	6
BP	GO:0002065	columnar/cuboidal epithelial cell differentiation	4/115	116/18903	0.00551843	0.021269	0.0125072	AKT1/CDH2/FASN/CTNNB1	4
BP	GO:0030518	intracellular steroid hormone receptor signaling pathway	4/115	116/18903	0.00551843	0.021269	0.0125072	AR/ESR1/PARP1/SIRT1	4
BP	GO:0001912	positive regulation of leukocyte mediated cytotoxicity	3/115	59/18903	0.00556687	0.0213888	0.0125777	B2M/CD1A/NOS2	3
BP	GO:0009161	ribonucleoside monophosphate metabolic process	3/115	59/18903	0.00556687	0.0213888	0.0125777	IMPDH2/TJP2/XDH	3
BP	GO:1903078	positive regulation of protein localization to plasma membrane	3/115	59/18903	0.00556687	0.0213888	0.0125777	SQSTM1/AKT1/ITGB1	3
BP	GO:0000075	cell cycle checkpoint signaling	5/115	186/18903	0.00561069	0.0215125	0.0126504	CDK2/MAD2L2/MUC1/NAE1/MDM2	5
BP	GO:0043405	regulation of MAP kinase activity	5/115	186/18903	0.00561069	0.0215125	0.0126504	PDE5A/PRKCD/ERBB2/MIF/TLR9	5
BP	GO:0043406	positive regulation of MAP kinase activity	4/115	117/18903	0.00568743	0.0217841	0.0128102	PDE5A/ERBB2/MIF/TLR9	4
BP	GO:0002221	pattern recognition receptor signaling pathway	5/115	187/18903	0.00573742	0.0219529	0.0129094	C1QBP/ESR1/MAPKAPK2/RELA/TLR9	5
BP	GO:0045599	negative regulation of fat cell differentiation	3/115	60/18903	0.0058342	0.0221704	0.0130373	SOD2/DDIT3/SIRT1	3
BP	GO:0007265	Ras protein signal transduction	7/115	353/18903	0.00584921	0.0221704	0.0130373	ARHGAP5/CDK2/FBP1/SQSTM1/ITGB1/JUN/DNMT1	7
BP	GO:0043200	response to amino acid	4/115	118/18903	0.00585985	0.0221704	0.0130373	MMP2/CASP3/BCL2L1/DNMT1	4
BP	GO:0010744	positive regulation of macrophage derived foam cell differentiation	2/115	19/18903	0.00586387	0.0221704	0.0130373	MAPK9/NFKB1	2
BP	GO:0010759	positive regulation of macrophage chemotaxis	2/115	19/18903	0.00586387	0.0221704	0.0130373	MAPK1/MAPK3	2
BP	GO:0032695	negative regulation of interleukin-12 production	2/115	19/18903	0.00586387	0.0221704	0.0130373	C1QBP/NFKB1	2
BP	GO:0042772	DNA damage response, signal transduction resulting in transcription	2/115	19/18903	0.00586387	0.0221704	0.0130373	MAD2L2/MUC1	2
BP	GO:0051152	positive regulation of smooth muscle cell differentiation	2/115	19/18903	0.00586387	0.0221704	0.0130373	SOD2/SIRT1	2
BP	GO:0097202	activation of cysteine-type endopeptidase activity	2/115	19/18903	0.00586387	0.0221704	0.0130373	CYCS/CASP9	2
BP	GO:2000774	positive regulation of cellular senescence	2/115	19/18903	0.00586387	0.0221704	0.0130373	B2M/SIRT1	2
BP	GO:0002833	positive regulation of response to biotic stimulus	5/115	188/18903	0.00586616	0.0221704	0.0130373	XRCC6/HSP90AA1/PRKCA/MIF/TLR9	5
BP	GO:0061138	morphogenesis of a branching epithelium	5/115	188/18903	0.00586616	0.0221704	0.0130373	AR/ESR1/SOCS3/BCL2/CTNNB1	5
BP	GO:0010975	regulation of neuron projection development	8/115	446/18903	0.00593126	0.0223935	0.0131685	B2M/AKT1/HSPA5/VIM/CDH1/CDH2/ITGA6/TUBB2B	8
BP	GO:0001906	cell killing	5/115	189/18903	0.00599693	0.0225953	0.0132872	B2M/CD1A/GZMB/BCL2L1/NOS2	5
BP	GO:0006839	mitochondrial transport	5/115	189/18903	0.00599693	0.0225953	0.0132872	GZMB/BAX/BCL2/BCL2L1/HSP90AA1	5
BP	GO:0050804	modulation of chemical synaptic transmission	8/115	448/18903	0.00608827	0.0229162	0.0134759	SQSTM1/MAPK1/CDH1/CDH2/ITGB1/PTGS2/ADORA1/TUBB2B	8
BP	GO:0048255	mRNA stabilization	3/115	61/18903	0.00610912	0.0229479	0.0134946	MAPKAPK2/SLC11A1/SYNCRIP	3
BP	GO:0070918	small regulatory ncRNA processing	3/115	61/18903	0.00610912	0.0229479	0.0134946	ESR1/STAT3/TERT	3
BP	GO:0099177	regulation of trans-synaptic signaling	8/115	449/18903	0.00616795	0.0231454	0.0136107	SQSTM1/MAPK1/CDH1/CDH2/ITGB1/PTGS2/ADORA1/TUBB2B	8
BP	GO:0090150	establishment of protein localization to membrane	6/115	270/18903	0.00618267	0.0231772	0.0136294	GZMB/HSPA5/BAX/ADORA1/HSP90AA1/ERBB2	6
BP	GO:0016311	dephosphorylation	7/115	357/18903	0.00620992	0.0232558	0.0136756	FBP1/BCL2/ITGA2/ADORA1/HSP90B1/PRKCD/CDC25B	7
BP	GO:0031102	neuron projection regeneration	3/115	62/18903	0.00639166	0.023774	0.0139803	MMP2/BCL2/JUN	3
BP	GO:0070228	regulation of lymphocyte apoptotic process	3/115	62/18903	0.00639166	0.023774	0.0139803	BAX/BCL2/MIF	3
BP	GO:1904036	negative regulation of epithelial cell apoptotic process	3/115	62/18903	0.00639166	0.023774	0.0139803	HMOX1/BCL2/TERT	3
BP	GO:0045446	endothelial cell differentiation	4/115	121/18903	0.00639794	0.023774	0.0139803	TJP2/FASN/CTNNB1/XDH	4
BP	GO:0031099	regeneration	5/115	192/18903	0.00640154	0.023774	0.0139803	ANXA1/HMOX1/MMP2/BCL2/JUN	5
BP	GO:1901988	negative regulation of cell cycle phase transition	6/115	272/18903	0.00640274	0.023774	0.0139803	CDK2/MAD2L2/MUC1/NAE1/BCL2/MDM2	6
BP	GO:0001780	neutrophil homeostasis	2/115	20/18903	0.00648965	0.023774	0.0139803	ANXA1/CXCR2	2
BP	GO:0009110	vitamin biosynthetic process	2/115	20/18903	0.00648965	0.023774	0.0139803	NFKB1/CYP3A4	2
BP	GO:0010288	response to lead ion	2/115	20/18903	0.00648965	0.023774	0.0139803	CAT/PTGS2	2
BP	GO:0030220	platelet formation	2/115	20/18903	0.00648965	0.023774	0.0139803	CASP3/CASP9	2
BP	GO:0032495	response to muramyl dipeptide	2/115	20/18903	0.00648965	0.023774	0.0139803	RELA/VIM	2
BP	GO:0036498	IRE1-mediated unfolded protein response	2/115	20/18903	0.00648965	0.023774	0.0139803	HSPA5/BAX	2
BP	GO:0042749	regulation of circadian sleep/wake cycle	2/115	20/18903	0.00648965	0.023774	0.0139803	PARP1/ADORA1	2
BP	GO:0045342	MHC class II biosynthetic process	2/115	20/18903	0.00648965	0.023774	0.0139803	SLC11A1/SIRT1	2
BP	GO:0048643	positive regulation of skeletal muscle tissue development	2/115	20/18903	0.00648965	0.023774	0.0139803	BCL2/CTNNB1	2
BP	GO:0051882	mitochondrial depolarization	2/115	20/18903	0.00648965	0.023774	0.0139803	PARP1/BCL2	2
BP	GO:0060716	labyrinthine layer blood vessel development	2/115	20/18903	0.00648965	0.023774	0.0139803	AKT1/MAPK1	2
BP	GO:0060749	mammary gland alveolus development	2/115	20/18903	0.00648965	0.023774	0.0139803	AR/ESR1	2
BP	GO:0061377	mammary gland lobule development	2/115	20/18903	0.00648965	0.023774	0.0139803	AR/ESR1	2
BP	GO:0070584	mitochondrion morphogenesis	2/115	20/18903	0.00648965	0.023774	0.0139803	BAX/BCL2L1	2
BP	GO:1902004	positive regulation of amyloid-beta formation	2/115	20/18903	0.00648965	0.023774	0.0139803	CASP3/RELA	2
BP	GO:2000678	negative regulation of transcription regulatory region DNA binding	2/115	20/18903	0.00648965	0.023774	0.0139803	MAD2L2/DDIT3	2
BP	GO:0007611	learning or memory	6/115	273/18903	0.0065149	0.0238428	0.0140208	B2M/ITGA5/CASP3/MAPK1/ITGB1/PTGS2	6
BP	GO:0008286	insulin receptor signaling pathway	4/115	122/18903	0.00658434	0.0240257	0.0141283	SOCS3/AKT1/PRKCD/SIRT1	4
BP	GO:0043500	muscle adaptation	4/115	122/18903	0.00658434	0.0240257	0.0141283	HMOX1/PARP1/PDE5A/PRKCA	4
BP	GO:0071901	negative regulation of protein serine/threonine kinase activity	4/115	122/18903	0.00658434	0.0240257	0.0141283	CASP3/AKT1/PRKCD/SIRT1	4
BP	GO:0050994	regulation of lipid catabolic process	3/115	63/18903	0.00668188	0.024317	0.0142997	AKT1/ADORA1/PRKCD	3
BP	GO:2001244	positive regulation of intrinsic apoptotic signaling pathway	3/115	63/18903	0.00668188	0.024317	0.0142997	BAX/DDIT3/SIRT1	3
BP	GO:0008544	epidermis development	7/115	362/18903	0.0066839	0.024317	0.0142997	ANXA1/MYO6/NCOA3/CASP3/RELA/BCL2/CTNNB1	7
BP	GO:0016055	Wnt signaling pathway	8/115	456/18903	0.0067482	0.0245269	0.014423	EMD/MAD2L2/ZEB2/CDH2/DDIT3/NFKB1/CTNNB1/TERT	8
BP	GO:0071675	regulation of mononuclear cell migration	4/115	123/18903	0.00677432	0.0245976	0.0144647	C1QBP/AKT1/MAPK1/MAPK3	4
BP	GO:0032872	regulation of stress-activated MAPK cascade	5/115	195/18903	0.00682499	0.0247573	0.0145586	MAP3K3/MAPK1/MAPK3/TLR9/XDH	5
BP	GO:0198738	cell-cell signaling by wnt	8/115	458/18903	0.00692136	0.0250823	0.0147497	EMD/MAD2L2/ZEB2/CDH2/DDIT3/NFKB1/CTNNB1/TERT	8
BP	GO:0002218	activation of innate immune response	3/115	64/18903	0.00697983	0.0251955	0.0148162	XRCC6/HSP90AA1/TLR9	3
BP	GO:0035306	positive regulation of dephosphorylation	3/115	64/18903	0.00697983	0.0251955	0.0148162	ITGA2/ADORA1/PRKCD	3
BP	GO:0048002	antigen processing and presentation of peptide antigen	3/115	64/18903	0.00697983	0.0251955	0.0148162	B2M/SLC11A1/CTSD	3
BP	GO:0071384	cellular response to corticosteroid stimulus	3/115	64/18903	0.00697983	0.0251955	0.0148162	ANXA1/CASP9/CYP1B1	3
BP	GO:0003085	negative regulation of systemic arterial blood pressure	2/115	21/18903	0.00714442	0.0255652	0.0150336	SOD2/ADORA1	2
BP	GO:0007252	I-kappaB phosphorylation	2/115	21/18903	0.00714442	0.0255652	0.0150336	AKT1/TLR9	2
BP	GO:0022410	circadian sleep/wake cycle process	2/115	21/18903	0.00714442	0.0255652	0.0150336	PARP1/ADORA1	2
BP	GO:0035902	response to immobilization stress	2/115	21/18903	0.00714442	0.0255652	0.0150336	SOD2/CYP1A1	2
BP	GO:0071498	cellular response to fluid shear stress	2/115	21/18903	0.00714442	0.0255652	0.0150336	MMP2/PTGS2	2
BP	GO:0090201	negative regulation of release of cytochrome c from mitochondria	2/115	21/18903	0.00714442	0.0255652	0.0150336	AKT1/BCL2L1	2
BP	GO:0097049	motor neuron apoptotic process	2/115	21/18903	0.00714442	0.0255652	0.0150336	BAX/BCL2	2
BP	GO:0150105	protein localization to cell-cell junction	2/115	21/18903	0.00714442	0.0255652	0.0150336	MAPK9/TJP2	2
BP	GO:1901522	positive regulation of transcription from RNA polymerase II promoter involved in cellular response to chemical stimulus	2/115	21/18903	0.00714442	0.0255652	0.0150336	RELA/JUN	2
BP	GO:0002449	lymphocyte mediated immunity	7/115	367/18903	0.00718435	0.0256584	0.0150885	B2M/C1QBP/CD1A/CD8A/GZMB/MAD2L2/PRKCD	7
BP	GO:0006066	alcohol metabolic process	7/115	367/18903	0.00718435	0.0256584	0.0150885	CAT/HMGCS1/TPI1/NFKB1/CYP1A1/CYP1B1/CYP3A4	7
BP	GO:0070302	regulation of stress-activated protein kinase signaling cascade	5/115	198/18903	0.00726769	0.025931	0.0152488	MAP3K3/MAPK1/MAPK3/TLR9/XDH	5
BP	GO:0006940	regulation of smooth muscle contraction	3/115	65/18903	0.00728557	0.0259448	0.0152569	ITGA2/PTGS2/ADORA1	3
BP	GO:1905330	regulation of morphogenesis of an epithelium	3/115	65/18903	0.00728557	0.0259448	0.0152569	AR/ESR1/CTNNB1	3
BP	GO:0031589	cell-substrate adhesion	7/115	369/18903	0.00739214	0.026299	0.0154651	C1QBP/ITGA5/BCL2/ITGA2/ITGA6/ITGB1/CTNNB1	7
BP	GO:0031343	positive regulation of cell killing	3/115	66/18903	0.00759914	0.0270094	0.0158829	B2M/CD1A/NOS2	3
BP	GO:0006304	DNA modification	4/115	128/18903	0.00777873	0.0275052	0.0161744	PARP1/CYP1A1/CYP1B1/DNMT1	4
BP	GO:0050868	negative regulation of T cell activation	4/115	128/18903	0.00777873	0.0275052	0.0161744	ANXA1/CASP3/PDE5A/ERBB2	4
BP	GO:0007398	ectoderm development	2/115	22/18903	0.00782782	0.0275052	0.0161744	ITGA6/CTNNB1	2
BP	GO:0015669	gas transport	2/115	22/18903	0.00782782	0.0275052	0.0161744	HBA2/HBB	2
BP	GO:0032780	negative regulation of ATP-dependent activity	2/115	22/18903	0.00782782	0.0275052	0.0161744	SIRT1/TLR9	2
BP	GO:0032891	negative regulation of organic acid transport	2/115	22/18903	0.00782782	0.0275052	0.0161744	AKT1/ADORA1	2
BP	GO:0035313	wound healing, spreading of epidermal cells	2/115	22/18903	0.00782782	0.0275052	0.0161744	ITGA5/ITGB1	2
BP	GO:0036344	platelet morphogenesis	2/115	22/18903	0.00782782	0.0275052	0.0161744	CASP3/CASP9	2
BP	GO:0044321	response to leptin	2/115	22/18903	0.00782782	0.0275052	0.0161744	STAT3/SIRT1	2
BP	GO:0046128	purine ribonucleoside metabolic process	2/115	22/18903	0.00782782	0.0275052	0.0161744	MTAP/XDH	2
BP	GO:0051000	positive regulation of nitric-oxide synthase activity	2/115	22/18903	0.00782782	0.0275052	0.0161744	AKT1/TERT	2
BP	GO:0060065	uterus development	2/115	22/18903	0.00782782	0.0275052	0.0161744	ESR1/CYP19A1	2
BP	GO:0007405	neuroblast proliferation	3/115	67/18903	0.00792059	0.0276996	0.0162888	SOX5/ITGB1/CTNNB1	3
BP	GO:0015909	long-chain fatty acid transport	3/115	67/18903	0.00792059	0.0276996	0.0162888	ANXA1/AKT1/MIF	3
BP	GO:0032206	positive regulation of telomere maintenance	3/115	67/18903	0.00792059	0.0276996	0.0162888	MAPK1/MAPK3/CTNNB1	3
BP	GO:0051205	protein insertion into membrane	3/115	67/18903	0.00792059	0.0276996	0.0162888	GZMB/BAX/HSP90AA1	3
BP	GO:1904377	positive regulation of protein localization to cell periphery	3/115	67/18903	0.00792059	0.0276996	0.0162888	SQSTM1/AKT1/ITGB1	3
BP	GO:0031570	DNA integrity checkpoint signaling	4/115	129/18903	0.00799072	0.0279185	0.0164175	CDK2/MUC1/NAE1/MDM2	4
BP	GO:0001763	morphogenesis of a branching structure	5/115	203/18903	0.00804951	0.0280974	0.0165227	AR/ESR1/SOCS3/BCL2/CTNNB1	5
BP	GO:0043270	positive regulation of ion transport	6/115	289/18903	0.00850994	0.0295566	0.0173808	AKT1/BAX/ITGB1/ADORA1/ABCB1/MIF	6
BP	GO:0002363	alpha-beta T cell lineage commitment	2/115	23/18903	0.00853948	0.0295566	0.0173808	STAT3/BCL2	2
BP	GO:0002689	negative regulation of leukocyte chemotaxis	2/115	23/18903	0.00853948	0.0295566	0.0173808	CYP19A1/MIF	2
BP	GO:0031061	negative regulation of histone methylation	2/115	23/18903	0.00853948	0.0295566	0.0173808	SIRT1/DNMT1	2
BP	GO:0032042	mitochondrial DNA metabolic process	2/115	23/18903	0.00853948	0.0295566	0.0173808	PARP1/RRM1	2
BP	GO:0045723	positive regulation of fatty acid biosynthetic process	2/115	23/18903	0.00853948	0.0295566	0.0173808	ANXA1/PTGS2	2
BP	GO:0060444	branching involved in mammary gland duct morphogenesis	2/115	23/18903	0.00853948	0.0295566	0.0173808	AR/ESR1	2
BP	GO:0090335	regulation of brown fat cell differentiation	2/115	23/18903	0.00853948	0.0295566	0.0173808	PTGS2/SIRT1	2
BP	GO:1900120	regulation of receptor binding	2/115	23/18903	0.00853948	0.0295566	0.0173808	B2M/MMP9	2
BP	GO:0010611	regulation of cardiac muscle hypertrophy	3/115	69/18903	0.00858729	0.0296944	0.0174618	PARP1/PDE5A/PRKCA	3
BP	GO:0034284	response to monosaccharide	5/115	207/18903	0.0087157	0.0301103	0.0177064	CAT/SOD2/CASP3/ITGA2/PTGS2	5
BP	GO:0001101	response to acid chemical	4/115	133/18903	0.00887656	0.0306088	0.0179996	MMP2/CASP3/BCL2L1/DNMT1	4
BP	GO:0035303	regulation of dephosphorylation	4/115	133/18903	0.00887656	0.0306088	0.0179996	ITGA2/ADORA1/HSP90B1/PRKCD	4
BP	GO:0032722	positive regulation of chemokine production	3/115	70/18903	0.00893262	0.0306877	0.018046	HMOX1/MIF/TLR9	3
BP	GO:0042130	negative regulation of T cell proliferation	3/115	70/18903	0.00893262	0.0306877	0.018046	CASP3/PDE5A/ERBB2	3
BP	GO:0043489	RNA stabilization	3/115	70/18903	0.00893262	0.0306877	0.018046	MAPKAPK2/SLC11A1/SYNCRIP	3
BP	GO:1902373	negative regulation of mRNA catabolic process	3/115	70/18903	0.00893262	0.0306877	0.018046	MAPKAPK2/SLC11A1/SYNCRIP	3
BP	GO:0001909	leukocyte mediated cytotoxicity	4/115	134/18903	0.00910763	0.031231	0.0183654	B2M/CD1A/GZMB/NOS2	4
BP	GO:0043467	regulation of generation of precursor metabolites and energy	4/115	134/18903	0.00910763	0.031231	0.0183654	FBP1/AKT1/STAT3/NOS2	4
BP	GO:0044282	small molecule catabolic process	7/115	385/18903	0.00921864	0.0314924	0.0185191	BLMH/TPI1/AKT1/CYP1A1/NOS2/XDH/CYP3A4	7
BP	GO:0045619	regulation of lymphocyte differentiation	5/115	210/18903	0.00923974	0.0314924	0.0185191	ANXA1/HMGB3/XRCC6/ERBB2/TLR9	5
BP	GO:0001759	organ induction	2/115	24/18903	0.00927902	0.0314924	0.0185191	AR/CTNNB1	2
BP	GO:0006346	DNA methylation-dependent heterochromatin formation	2/115	24/18903	0.00927902	0.0314924	0.0185191	SIRT1/DNMT1	2
BP	GO:0010226	response to lithium ion	2/115	24/18903	0.00927902	0.0314924	0.0185191	CDH1/PTGS2	2
BP	GO:0030539	male genitalia development	2/115	24/18903	0.00927902	0.0314924	0.0185191	AR/CTNNB1	2
BP	GO:0042745	circadian sleep/wake cycle	2/115	24/18903	0.00927902	0.0314924	0.0185191	PARP1/ADORA1	2
BP	GO:0043369	CD4-positive or CD8-positive, alpha-beta T cell lineage commitment	2/115	24/18903	0.00927902	0.0314924	0.0185191	STAT3/BCL2	2
BP	GO:0060571	morphogenesis of an epithelial fold	2/115	24/18903	0.00927902	0.0314924	0.0185191	AR/CTNNB1	2
BP	GO:0060907	positive regulation of macrophage cytokine production	2/115	24/18903	0.00927902	0.0314924	0.0185191	MAPKAPK2/SIRT1	2
BP	GO:1901863	positive regulation of muscle tissue development	2/115	24/18903	0.00927902	0.0314924	0.0185191	BCL2/CTNNB1	2
BP	GO:0070527	platelet aggregation	3/115	71/18903	0.009286	0.0314924	0.0185191	HBB/PRKCD/PRKCA	3
BP	GO:0043401	steroid hormone mediated signaling pathway	4/115	136/18903	0.00958148	0.0324647	0.0190909	AR/ESR1/PARP1/SIRT1	4
BP	GO:0014743	regulation of muscle hypertrophy	3/115	72/18903	0.00964745	0.032569	0.0191522	PARP1/PDE5A/PRKCA	3
BP	GO:0033143	regulation of intracellular steroid hormone receptor signaling pathway	3/115	72/18903	0.00964745	0.032569	0.0191522	AR/PARP1/SIRT1	3
BP	GO:0046626	regulation of insulin receptor signaling pathway	3/115	72/18903	0.00964745	0.032569	0.0191522	SOCS3/PRKCD/SIRT1	3
BP	GO:1900076	regulation of cellular response to insulin stimulus	3/115	72/18903	0.00964745	0.032569	0.0191522	SOCS3/PRKCD/SIRT1	3
BP	GO:0006417	regulation of translation	8/115	486/18903	0.00971587	0.03277	0.0192705	C1QBP/GZMB/SYNCRIP/AKT1/VIM/ITGA2/CYP1B1/ERBB2	8
BP	GO:0009581	detection of external stimulus	4/115	137/18903	0.0098243	0.0330754	0.0194501	CDH2/ITGA2/ADORA1/CTNNB1	4
BP	GO:0034101	erythrocyte homeostasis	4/115	137/18903	0.0098243	0.0330754	0.0194501	B2M/HMOX1/CASP3/STAT3	4
BP	GO:0032259	methylation	7/115	390/18903	0.00985206	0.0331388	0.0194873	MTAP/PARP1/PCMT1/CYP1A1/CTNNB1/SIRT1/DNMT1	7
BP	GO:0045637	regulation of myeloid cell differentiation	5/115	214/18903	0.0099718	0.033307	0.0195862	B2M/HMGB3/STAT3/PRKCA/CTNNB1	5
BP	GO:0050795	regulation of behavior	3/115	73/18903	0.010017	0.033307	0.0195862	PARP1/STAT3/ADORA1	3
BP	GO:1903578	regulation of ATP metabolic process	3/115	73/18903	0.010017	0.033307	0.0195862	FBP1/PARP1/STAT3	3
BP	GO:0003323	type B pancreatic cell development	2/115	25/18903	0.0100461	0.033307	0.0195862	AKT1/CDH2	2
BP	GO:0006582	melanin metabolic process	2/115	25/18903	0.0100461	0.033307	0.0195862	ZEB2/BCL2	2
BP	GO:0019755	one-carbon compound transport	2/115	25/18903	0.0100461	0.033307	0.0195862	HBA2/HBB	2
BP	GO:0021854	hypothalamus development	2/115	25/18903	0.0100461	0.033307	0.0195862	BAX/CTNNB1	2
BP	GO:0032469	endoplasmic reticulum calcium ion homeostasis	2/115	25/18903	0.0100461	0.033307	0.0195862	BAX/BCL2	2
BP	GO:0033233	regulation of protein sumoylation	2/115	25/18903	0.0100461	0.033307	0.0195862	RELA/CTNNB1	2
BP	GO:0060396	growth hormone receptor signaling pathway	2/115	25/18903	0.0100461	0.033307	0.0195862	STAT3/TYK2	2
BP	GO:0062149	detection of stimulus involved in sensory perception of pain	2/115	25/18903	0.0100461	0.033307	0.0195862	ITGA2/ADORA1	2
BP	GO:0071378	cellular response to growth hormone stimulus	2/115	25/18903	0.0100461	0.033307	0.0195862	STAT3/TYK2	2
BP	GO:0090023	positive regulation of neutrophil chemotaxis	2/115	25/18903	0.0100461	0.033307	0.0195862	C1QBP/CXCR2	2
BP	GO:1902993	positive regulation of amyloid precursor protein catabolic process	2/115	25/18903	0.0100461	0.033307	0.0195862	CASP3/RELA	2
BP	GO:1905063	regulation of vascular associated smooth muscle cell differentiation	2/115	25/18903	0.0100461	0.033307	0.0195862	SOD2/DNMT1	2
BP	GO:2000679	positive regulation of transcription regulatory region DNA binding	2/115	25/18903	0.0100461	0.033307	0.0195862	PARP1/CTNNB1	2
BP	GO:0001701	in utero embryonic development	7/115	393/18903	0.0102471	0.0339429	0.0199602	AR/SOCS3/AKT1/MAPK1/BCL2L1/ITGB1/CTNNB1	7
BP	GO:0003158	endothelium development	4/115	139/18903	0.0103219	0.0340991	0.020052	TJP2/FASN/CTNNB1/XDH	4
BP	GO:0006997	nucleus organization	4/115	139/18903	0.0103219	0.0340991	0.020052	EMD/H3-3B/PRKCA/SIRT1	4
BP	GO:0050852	T cell receptor signaling pathway	4/115	139/18903	0.0103219	0.0340991	0.020052	CD8A/MOG/RELA/MAPK1	4
BP	GO:0006801	superoxide metabolic process	3/115	74/18903	0.0103947	0.0342786	0.0201576	SOD2/PRKCD/NOS2	3
BP	GO:0051926	negative regulation of calcium ion transport	3/115	74/18903	0.0103947	0.0342786	0.0201576	BCL2/PTGS2/TLR9	3
BP	GO:0002705	positive regulation of leukocyte mediated immunity	4/115	140/18903	0.0105767	0.0348165	0.0204739	B2M/CD1A/MAD2L2/NOS2	4
BP	GO:0009582	detection of abiotic stimulus	4/115	140/18903	0.0105767	0.0348165	0.0204739	CDH2/ITGA2/ADORA1/CTNNB1	4
BP	GO:0021700	developmental maturation	6/115	304/18903	0.0107481	0.0352146	0.020708	H3-3B/MMP2/BCL2/DDIT3/CTNNB1/CDC25B	6
BP	GO:0016239	positive regulation of macroautophagy	3/115	75/18903	0.0107807	0.0352146	0.020708	HMOX1/MAPK3/SIRT1	3
BP	GO:0006986	response to unfolded protein	4/115	141/18903	0.0108355	0.0352146	0.020708	HSPA5/BAX/DDIT3/HSP90AA1	4
BP	GO:0032434	regulation of proteasomal ubiquitin-dependent protein catabolic process	4/115	141/18903	0.0108355	0.0352146	0.020708	CDK2/MAPK9/AKT1/MDM2	4
BP	GO:0006706	steroid catabolic process	2/115	26/18903	0.0108404	0.0352146	0.020708	CYP19A1/CYP3A4	2
BP	GO:0019883	antigen processing and presentation of endogenous antigen	2/115	26/18903	0.0108404	0.0352146	0.020708	B2M/CD1A	2
BP	GO:0030318	melanocyte differentiation	2/115	26/18903	0.0108404	0.0352146	0.020708	ZEB2/BCL2	2
BP	GO:0035821	modulation of process of another organism	2/115	26/18903	0.0108404	0.0352146	0.020708	BCL2L1/NOS2	2
BP	GO:0042178	xenobiotic catabolic process	2/115	26/18903	0.0108404	0.0352146	0.020708	CYP1A1/CYP3A4	2
BP	GO:0044346	fibroblast apoptotic process	2/115	26/18903	0.0108404	0.0352146	0.020708	CASP3/CASP9	2
BP	GO:0045822	negative regulation of heart contraction	2/115	26/18903	0.0108404	0.0352146	0.020708	PDE5A/ADORA1	2
BP	GO:0050995	negative regulation of lipid catabolic process	2/115	26/18903	0.0108404	0.0352146	0.020708	AKT1/ADORA1	2
BP	GO:0051570	regulation of histone H3-K9 methylation	2/115	26/18903	0.0108404	0.0352146	0.020708	SIRT1/DNMT1	2
BP	GO:1904353	regulation of telomere capping	2/115	26/18903	0.0108404	0.0352146	0.020708	MAPK1/MAPK3	2
BP	GO:1905523	positive regulation of macrophage migration	2/115	26/18903	0.0108404	0.0352146	0.020708	MAPK1/MAPK3	2
BP	GO:0038061	NIK/NF-kappaB signaling	4/115	142/18903	0.0110984	0.0360212	0.0211823	HDAC7/RELA/AKT1/TLR9	4
BP	GO:0010822	positive regulation of mitochondrion organization	3/115	76/18903	0.0111748	0.0362055	0.0212907	GZMB/BAX/MMP9	3
BP	GO:0021536	diencephalon development	3/115	76/18903	0.0111748	0.0362055	0.0212907	BAX/CDH1/CTNNB1	3
BP	GO:0010720	positive regulation of cell development	6/115	307/18903	0.0112415	0.036358	0.0213804	C1QBP/SPEN/BCL2/ITGB1/PDE5A/CTNNB1	6
BP	GO:0031349	positive regulation of defense response	6/115	307/18903	0.0112415	0.036358	0.0213804	XRCC6/MAPK3/ITGA2/PTGS2/HSP90AA1/TLR9	6
BP	GO:0043583	ear development	5/115	221/18903	0.0113472	0.0366679	0.0215626	MAPKAPK2/MYO6/MAPK1/MAPK3/BCL2	5
BP	GO:0055076	transition metal ion homeostasis	4/115	143/18903	0.0113654	0.0366946	0.0215783	B2M/HMOX1/SLC11A1/SOD2	4
BP	GO:0009123	nucleoside monophosphate metabolic process	3/115	77/18903	0.0115771	0.0372482	0.0219038	IMPDH2/TJP2/XDH	3
BP	GO:0030968	endoplasmic reticulum unfolded protein response	3/115	77/18903	0.0115771	0.0372482	0.0219038	HSPA5/BAX/DDIT3	3
BP	GO:0032729	positive regulation of interferon-gamma production	3/115	77/18903	0.0115771	0.0372482	0.0219038	SLC11A1/TLR9/TYK2	3
BP	GO:1901616	organic hydroxy compound catabolic process	3/115	77/18903	0.0115771	0.0372482	0.0219038	TPI1/MAOA/CYP3A4	3
BP	GO:0002407	dendritic cell chemotaxis	2/115	27/18903	0.0116615	0.0372603	0.021911	C1QBP/CXCR2	2
BP	GO:0032967	positive regulation of collagen biosynthetic process	2/115	27/18903	0.0116615	0.0372603	0.021911	VIM/ITGA2	2
BP	GO:0042278	purine nucleoside metabolic process	2/115	27/18903	0.0116615	0.0372603	0.021911	MTAP/XDH	2
BP	GO:0042537	benzene-containing compound metabolic process	2/115	27/18903	0.0116615	0.0372603	0.021911	CYP2E1/CYP1B1	2
BP	GO:0048641	regulation of skeletal muscle tissue development	2/115	27/18903	0.0116615	0.0372603	0.021911	BCL2/CTNNB1	2
BP	GO:0051571	positive regulation of histone H3-K4 methylation	2/115	27/18903	0.0116615	0.0372603	0.021911	CTNNB1/DNMT1	2
BP	GO:0090200	positive regulation of release of cytochrome c from mitochondria	2/115	27/18903	0.0116615	0.0372603	0.021911	BAX/MMP9	2
BP	GO:1903523	negative regulation of blood circulation	2/115	27/18903	0.0116615	0.0372603	0.021911	PDE5A/ADORA1	2
BP	GO:0043154	negative regulation of cysteine-type endopeptidase activity involved in apoptotic process	3/115	78/18903	0.0119878	0.038171	0.0224465	AKT1/MMP9/PTGS2	3
BP	GO:0045913	positive regulation of carbohydrate metabolic process	3/115	78/18903	0.0119878	0.038171	0.0224465	AKT1/NFKB1/SIRT1	3
BP	GO:0051966	regulation of synaptic transmission, glutamatergic	3/115	78/18903	0.0119878	0.038171	0.0224465	CDH2/PTGS2/ADORA1	3
BP	GO:0055117	regulation of cardiac muscle contraction	3/115	78/18903	0.0119878	0.038171	0.0224465	PDE5A/ADORA1/HSP90AA1	3
BP	GO:0072073	kidney epithelium development	4/115	146/18903	0.0121911	0.0387851	0.0228076	CAT/BCL2/CTNNB1/CXCR2	4
BP	GO:0051651	maintenance of location in cell	5/115	226/18903	0.0124055	0.0391568	0.0230262	AKT1/HSPA5/BAX/DDIT3/HSP90B1	5
BP	GO:0006305	DNA alkylation	3/115	79/18903	0.0124067	0.0391568	0.0230262	PARP1/CYP1A1/DNMT1	3
BP	GO:0006306	DNA methylation	3/115	79/18903	0.0124067	0.0391568	0.0230262	PARP1/CYP1A1/DNMT1	3
BP	GO:0006909	phagocytosis	6/115	314/18903	0.0124548	0.0391568	0.0230262	ANXA1/SLC11A1/ITGA2/ITGB1/ADORA1/PRKCD	6
BP	GO:0035264	multicellular organism growth	4/115	147/18903	0.0124746	0.0391568	0.0230262	AR/H3-3B/STAT3/BCL2	4
BP	GO:0002052	positive regulation of neuroblast proliferation	2/115	28/18903	0.012509	0.0391568	0.0230262	ITGB1/CTNNB1	2
BP	GO:0010714	positive regulation of collagen metabolic process	2/115	28/18903	0.012509	0.0391568	0.0230262	VIM/ITGA2	2
BP	GO:0010971	positive regulation of G2/M transition of mitotic cell cycle	2/115	28/18903	0.012509	0.0391568	0.0230262	RRM1/CDC25B	2
BP	GO:0030878	thyroid gland development	2/115	28/18903	0.012509	0.0391568	0.0230262	MAPK1/MAPK3	2
BP	GO:0031445	regulation of heterochromatin formation	2/115	28/18903	0.012509	0.0391568	0.0230262	CDK2/DNMT1	2
BP	GO:0031664	regulation of lipopolysaccharide-mediated signaling pathway	2/115	28/18903	0.012509	0.0391568	0.0230262	PRKCA/MIF	2
BP	GO:0032104	regulation of response to extracellular stimulus	2/115	28/18903	0.012509	0.0391568	0.0230262	BAX/BCL2	2
BP	GO:0032107	regulation of response to nutrient levels	2/115	28/18903	0.012509	0.0391568	0.0230262	BAX/BCL2	2
BP	GO:0044331	cell-cell adhesion mediated by cadherin	2/115	28/18903	0.012509	0.0391568	0.0230262	MAD2L2/CDH2	2
BP	GO:0050996	positive regulation of lipid catabolic process	2/115	28/18903	0.012509	0.0391568	0.0230262	ADORA1/PRKCD	2
BP	GO:0071624	positive regulation of granulocyte chemotaxis	2/115	28/18903	0.012509	0.0391568	0.0230262	C1QBP/CXCR2	2
BP	GO:0120261	regulation of heterochromatin organization	2/115	28/18903	0.012509	0.0391568	0.0230262	CDK2/DNMT1	2
BP	GO:1903649	regulation of cytoplasmic transport	2/115	28/18903	0.012509	0.0391568	0.0230262	MAPK1/MAPK3	2
BP	GO:1903959	regulation of anion transmembrane transport	2/115	28/18903	0.012509	0.0391568	0.0230262	ITGB1/ABCB1	2
BP	GO:0070372	regulation of ERK1 and ERK2 cascade	6/115	315/18903	0.0126354	0.0395189	0.0232391	MAPK3/JUN/PRKCA/ERBB2/MIF/TLR9	6
BP	GO:0042440	pigment metabolic process	3/115	80/18903	0.012834	0.0400723	0.0235646	HMOX1/ZEB2/BCL2	3
BP	GO:0071230	cellular response to amino acid stimulus	3/115	80/18903	0.012834	0.0400723	0.0235646	MMP2/BCL2L1/DNMT1	3
BP	GO:0061351	neural precursor cell proliferation	4/115	149/18903	0.0130543	0.040726	0.023949	SOX5/CDH2/ITGB1/CTNNB1	4
BP	GO:0010948	negative regulation of cell cycle process	6/115	318/18903	0.0131881	0.0411086	0.024174	CDK2/MAD2L2/MUC1/NAE1/BCL2/MDM2	6
BP	GO:0001570	vasculogenesis	3/115	81/18903	0.0132696	0.0412583	0.024262	HDAC7/CTNNB1/XDH	3
BP	GO:0031060	regulation of histone methylation	3/115	81/18903	0.0132696	0.0412583	0.024262	CTNNB1/SIRT1/DNMT1	3
BP	GO:0044773	mitotic DNA damage checkpoint signaling	3/115	81/18903	0.0132696	0.0412583	0.024262	CDK2/MUC1/MDM2	3
BP	GO:0003156	regulation of animal organ formation	2/115	29/18903	0.0133827	0.0413668	0.0243258	AR/CTNNB1	2
BP	GO:0007263	nitric oxide mediated signal transduction	2/115	29/18903	0.0133827	0.0413668	0.0243258	PDE5A/NOS2	2
BP	GO:0010575	positive regulation of vascular endothelial growth factor production	2/115	29/18903	0.0133827	0.0413668	0.0243258	PTGS2/CYP1B1	2
BP	GO:0030431	sleep	2/115	29/18903	0.0133827	0.0413668	0.0243258	PARP1/ADORA1	2
BP	GO:0048873	homeostasis of number of cells within a tissue	2/115	29/18903	0.0133827	0.0413668	0.0243258	BAX/BCL2	2
BP	GO:0060402	calcium ion transport into cytosol	2/115	29/18903	0.0133827	0.0413668	0.0243258	BAX/BCL2	2
BP	GO:0097254	renal tubular secretion	2/115	29/18903	0.0133827	0.0413668	0.0243258	ABCG2/ADORA1	2
BP	GO:0060395	SMAD protein signal transduction	3/115	82/18903	0.0137136	0.0423187	0.0248856	PARP1/VIM/JUN	3
BP	GO:1902369	negative regulation of RNA catabolic process	3/115	82/18903	0.0137136	0.0423187	0.0248856	MAPKAPK2/SLC11A1/SYNCRIP	3
BP	GO:0007043	cell-cell junction assembly	4/115	152/18903	0.0139557	0.0430301	0.0253039	HDAC7/CDH2/PRKCA/CTNNB1	4
BP	GO:0060560	developmental growth involved in morphogenesis	5/115	233/18903	0.0139969	0.0431212	0.0253574	ESR1/CDH1/ITGB1/HSP90AA1/CTNNB1	5
BP	GO:0072503	cellular divalent inorganic cation homeostasis	6/115	323/18903	0.0141467	0.0435289	0.0255972	SLC11A1/BAX/BCL2/DDIT3/ADORA1/HSP90B1	6
BP	GO:0006096	glycolytic process	3/115	83/18903	0.0141659	0.0435289	0.0255972	FBP1/TPI1/STAT3	3
BP	GO:0014032	neural crest cell development	3/115	83/18903	0.0141659	0.0435289	0.0255972	MAPK1/MAPK3/CDH2	3
BP	GO:0030902	hindbrain development	4/115	153/18903	0.0142647	0.0435289	0.0255972	HSPA5/BCL2/ITGB1/CTNNB1	4
BP	GO:0001556	oocyte maturation	2/115	30/18903	0.0142822	0.0435289	0.0255972	H3-3B/CDC25B	2
BP	GO:0002360	T cell lineage commitment	2/115	30/18903	0.0142822	0.0435289	0.0255972	STAT3/BCL2	2
BP	GO:0002825	regulation of T-helper 1 type immune response	2/115	30/18903	0.0142822	0.0435289	0.0255972	ANXA1/SLC11A1	2
BP	GO:0019886	antigen processing and presentation of exogenous peptide antigen via MHC class II	2/115	30/18903	0.0142822	0.0435289	0.0255972	B2M/CTSD	2
BP	GO:0070293	renal absorption	2/115	30/18903	0.0142822	0.0435289	0.0255972	HBB/SLC5A2	2
BP	GO:0070498	interleukin-1-mediated signaling pathway	2/115	30/18903	0.0142822	0.0435289	0.0255972	RELA/MAPK3	2
BP	GO:0090330	regulation of platelet aggregation	2/115	30/18903	0.0142822	0.0435289	0.0255972	PRKCD/PRKCA	2
BP	GO:1900101	regulation of endoplasmic reticulum unfolded protein response	2/115	30/18903	0.0142822	0.0435289	0.0255972	HSPA5/BAX	2
BP	GO:1903203	regulation of oxidative stress-induced neuron death	2/115	30/18903	0.0142822	0.0435289	0.0255972	PARP1/CTNNB1	2
BP	GO:0006875	cellular metal ion homeostasis	7/115	420/18903	0.01434	0.0436691	0.0256797	HMOX1/SLC11A1/BAX/BCL2/DDIT3/ADORA1/HSP90B1	7
BP	GO:0009913	epidermal cell differentiation	5/115	235/18903	0.0144757	0.0440461	0.0259013	ANXA1/MYO6/NCOA3/CASP3/CTNNB1	5
BP	GO:0034763	negative regulation of transmembrane transport	4/115	154/18903	0.0145781	0.0443212	0.0260631	AKT1/BCL2/MMP9/TLR9	4
BP	GO:0006757	ATP generation from ADP	3/115	84/18903	0.0146267	0.044396	0.0261072	FBP1/TPI1/STAT3	3
BP	GO:0031397	negative regulation of protein ubiquitination	3/115	84/18903	0.0146267	0.044396	0.0261072	MAD2L2/SQSTM1/AKT1	3
BP	GO:0032409	regulation of transporter activity	6/115	326/18903	0.0147447	0.0447177	0.0262963	BCL2/ITGB1/MMP9/ABCB1/PRKCD/TLR9	6
BP	GO:0050871	positive regulation of B cell activation	4/115	155/18903	0.0148957	0.0451017	0.0265221	MAD2L2/BCL2/MIF/TLR9	4
BP	GO:1905039	carboxylic acid transmembrane transport	4/115	155/18903	0.0148957	0.0451017	0.0265221	SLC11A1/AKT1/ITGB1/ABCB1	4
BP	GO:0034764	positive regulation of transmembrane transport	5/115	237/18903	0.0149654	0.0452755	0.0266243	AKT1/BAX/ITGB1/ABCB1/TERT	5
BP	GO:0000002	mitochondrial genome maintenance	2/115	31/18903	0.0152071	0.0456656	0.0268537	PARP1/RRM1	2
BP	GO:0001916	positive regulation of T cell mediated cytotoxicity	2/115	31/18903	0.0152071	0.0456656	0.0268537	B2M/CD1A	2
BP	GO:0003309	type B pancreatic cell differentiation	2/115	31/18903	0.0152071	0.0456656	0.0268537	AKT1/CDH2	2
BP	GO:0031069	hair follicle morphogenesis	2/115	31/18903	0.0152071	0.0456656	0.0268537	BCL2/CTNNB1	2
BP	GO:0045987	positive regulation of smooth muscle contraction	2/115	31/18903	0.0152071	0.0456656	0.0268537	ITGA2/PTGS2	2
BP	GO:0060603	mammary gland duct morphogenesis	2/115	31/18903	0.0152071	0.0456656	0.0268537	AR/ESR1	2
BP	GO:1900745	positive regulation of p38MAPK cascade	2/115	31/18903	0.0152071	0.0456656	0.0268537	MAP3K3/XDH	2
BP	GO:1902042	negative regulation of extrinsic apoptotic signaling pathway via death domain receptors	2/115	31/18903	0.0152071	0.0456656	0.0268537	HMOX1/BCL2L1	2
BP	GO:1902751	positive regulation of cell cycle G2/M phase transition	2/115	31/18903	0.0152071	0.0456656	0.0268537	RRM1/CDC25B	2
BP	GO:1903825	organic acid transmembrane transport	4/115	156/18903	0.0152178	0.0456656	0.0268537	SLC11A1/AKT1/ITGB1/ABCB1	4
BP	GO:0048754	branching morphogenesis of an epithelial tube	4/115	157/18903	0.0155442	0.0466073	0.0274075	AR/ESR1/BCL2/CTNNB1	4
BP	GO:0045088	regulation of innate immune response	5/115	240/18903	0.0157206	0.0470981	0.0276961	PARP1/TRIM21/XRCC6/HSP90AA1/TLR9	5
BP	GO:0001892	embryonic placenta development	3/115	87/18903	0.0160597	0.0479974	0.0282249	SOCS3/AKT1/MAPK1	3
BP	GO:0001910	regulation of leukocyte mediated cytotoxicity	3/115	87/18903	0.0160597	0.0479974	0.0282249	B2M/CD1A/NOS2	3
BP	GO:0050672	negative regulation of lymphocyte proliferation	3/115	87/18903	0.0160597	0.0479974	0.0282249	CASP3/PDE5A/ERBB2	3
BP	GO:0010743	regulation of macrophage derived foam cell differentiation	2/115	32/18903	0.0161572	0.0480559	0.0282593	MAPK9/NFKB1	2
BP	GO:0032770	positive regulation of monooxygenase activity	2/115	32/18903	0.0161572	0.0480559	0.0282593	AKT1/TERT	2
BP	GO:0033198	response to ATP	2/115	32/18903	0.0161572	0.0480559	0.0282593	PTGS2/HSP90B1	2
BP	GO:0050482	arachidonic acid secretion	2/115	32/18903	0.0161572	0.0480559	0.0282593	ANXA1/MIF	2
BP	GO:0140718	facultative heterochromatin formation	2/115	32/18903	0.0161572	0.0480559	0.0282593	SIRT1/DNMT1	2
BP	GO:1903963	arachidonate transport	2/115	32/18903	0.0161572	0.0480559	0.0282593	ANXA1/MIF	2
BP	GO:0048592	eye morphogenesis	4/115	159/18903	0.0162101	0.048136	0.0283064	STAT3/BAX/BCL2/CTNNB1	4
BP	GO:0060041	retina development in camera-type eye	4/115	159/18903	0.0162101	0.048136	0.0283064	IMPDH2/STAT3/BAX/CYP1B1	4
BP	GO:0009205	purine ribonucleoside triphosphate metabolic process	5/115	242/18903	0.016238	0.04818	0.0283323	FBP1/IMPDH2/PARP1/TPI1/STAT3	5
BP	GO:0042391	regulation of membrane potential	7/115	431/18903	0.0163039	0.0483368	0.0284245	PARP1/SOD2/AKT1/BAX/BCL2/BCL2L1/ADORA1	7
BP	GO:0032945	negative regulation of mononuclear cell proliferation	3/115	88/18903	0.0165543	0.0490399	0.028838	CASP3/PDE5A/ERBB2	3
BP	GO:0060562	epithelial tube morphogenesis	6/115	335/18903	0.0166443	0.049267	0.0289715	AR/ESR1/CASP3/BCL2/CTNNB1/CXCR2	6
BP	GO:0045444	fat cell differentiation	5/115	244/18903	0.0167666	0.0495895	0.0291612	SOD2/AKT1/DDIT3/PTGS2/SIRT1	5
BP	GO:0016042	lipid catabolic process	6/115	336/18903	0.0168653	0.0498414	0.0293093	AKT1/ADORA1/CYP1B1/PRKCD/CYP19A1/CYP3A4	6
BP	GO:0050829	defense response to Gram-negative bacterium	3/115	89/18903	0.0170574	0.0503082	0.0295838	SLC11A1/NOS2/TLR9	3
BP	GO:0071229	cellular response to acid chemical	3/115	89/18903	0.0170574	0.0503082	0.0295838	MMP2/BCL2L1/DNMT1	3
BP	GO:0000096	sulfur amino acid metabolic process	2/115	33/18903	0.017132	0.0503082	0.0295838	BLMH/MTAP	2
BP	GO:0006084	acetyl-CoA metabolic process	2/115	33/18903	0.017132	0.0503082	0.0295838	HMGCS1/PDK1	2
BP	GO:0036475	neuron death in response to oxidative stress	2/115	33/18903	0.017132	0.0503082	0.0295838	PARP1/CTNNB1	2
BP	GO:0045577	regulation of B cell differentiation	2/115	33/18903	0.017132	0.0503082	0.0295838	HMGB3/TLR9	2
BP	GO:0070633	transepithelial transport	2/115	33/18903	0.017132	0.0503082	0.0295838	ABCG2/ABCB1	2
BP	GO:2000191	regulation of fatty acid transport	2/115	33/18903	0.017132	0.0503082	0.0295838	AKT1/MIF	2
BP	GO:0000209	protein polyubiquitination	5/115	246/18903	0.0173066	0.05072	0.029826	BLMH/TRIM21/BCL2/CTNNB1/MDM2	5
BP	GO:0006790	sulfur compound metabolic process	6/115	338/18903	0.0173134	0.05072	0.029826	BLMH/HMGCS1/MTAP/SOD2/PDK1/XDH	6
BP	GO:0090287	regulation of cellular response to growth factor stimulus	6/115	338/18903	0.0173134	0.05072	0.029826	ITGA5/ZEB2/HSPA5/CTNNB1/SIRT1/XDH	6
BP	GO:0051262	protein tetramerization	3/115	90/18903	0.0175689	0.0513021	0.0301683	B2M/RRM1/SOD2	3
BP	GO:0051591	response to cAMP	3/115	90/18903	0.0175689	0.0513021	0.0301683	FBP1/HSPA5/CYP1B1	3
BP	GO:2000177	regulation of neural precursor cell proliferation	3/115	90/18903	0.0175689	0.0513021	0.0301683	CDH2/ITGB1/CTNNB1	3
BP	GO:0009144	purine nucleoside triphosphate metabolic process	5/115	247/18903	0.0175809	0.0513021	0.0301683	FBP1/IMPDH2/PARP1/TPI1/STAT3	5
BP	GO:0035966	response to topologically incorrect protein	4/115	163/18903	0.0175952	0.0513021	0.0301683	HSPA5/BAX/DDIT3/HSP90AA1	4
BP	GO:0040029	epigenetic regulation of gene expression	4/115	163/18903	0.0175952	0.0513021	0.0301683	CDK2/H3-3B/SIRT1/DNMT1	4
BP	GO:0030856	regulation of epithelial cell differentiation	4/115	164/18903	0.0179527	0.0523032	0.0307569	NCOA3/MMP9/CTNNB1/XDH	4
BP	GO:0001942	hair follicle development	3/115	91/18903	0.018089	0.0523485	0.0307836	RELA/BCL2/CTNNB1	3
BP	GO:0030901	midbrain development	3/115	91/18903	0.018089	0.0523485	0.0307836	HSPA5/CTNNB1/CXCR2	3
BP	GO:2000117	negative regulation of cysteine-type endopeptidase activity	3/115	91/18903	0.018089	0.0523485	0.0307836	AKT1/MMP9/PTGS2	3
BP	GO:0002495	antigen processing and presentation of peptide antigen via MHC class II	2/115	34/18903	0.0181312	0.0523485	0.0307836	B2M/CTSD	2
BP	GO:0009112	nucleobase metabolic process	2/115	34/18903	0.0181312	0.0523485	0.0307836	MAPK1/XDH	2
BP	GO:0036336	dendritic cell migration	2/115	34/18903	0.0181312	0.0523485	0.0307836	C1QBP/CXCR2	2
BP	GO:0048333	mesodermal cell differentiation	2/115	34/18903	0.0181312	0.0523485	0.0307836	ITGA2/ITGB1	2
BP	GO:0055094	response to lipoprotein particle	2/115	34/18903	0.0181312	0.0523485	0.0307836	AKT1/ITGB1	2
BP	GO:0090022	regulation of neutrophil chemotaxis	2/115	34/18903	0.0181312	0.0523485	0.0307836	C1QBP/CXCR2	2
BP	GO:0110110	positive regulation of animal organ morphogenesis	2/115	34/18903	0.0181312	0.0523485	0.0307836	AR/CTNNB1	2
BP	GO:1902624	positive regulation of neutrophil migration	2/115	34/18903	0.0181312	0.0523485	0.0307836	C1QBP/CXCR2	2
BP	GO:0009199	ribonucleoside triphosphate metabolic process	5/115	249/18903	0.018138	0.0523485	0.0307836	FBP1/IMPDH2/PARP1/TPI1/STAT3	5
BP	GO:0001656	metanephros development	3/115	92/18903	0.0186177	0.0536073	0.0315238	BCL2/CTNNB1/CXCR2	3
BP	GO:0009791	post-embryonic development	3/115	92/18903	0.0186177	0.0536073	0.0315238	SOD2/BAX/BCL2	3
BP	GO:0046031	ADP metabolic process	3/115	92/18903	0.0186177	0.0536073	0.0315238	FBP1/TPI1/STAT3	3
BP	GO:0006261	DNA-templated DNA replication	4/115	166/18903	0.0186812	0.0537065	0.0315822	CDK2/PARP1/RPA1/RRM1	4
BP	GO:2001022	positive regulation of response to DNA damage stimulus	4/115	166/18903	0.0186812	0.0537065	0.0315822	MAD2L2/PARP1/PRKCD/SIRT1	4
BP	GO:0072522	purine-containing compound biosynthetic process	5/115	251/18903	0.0187068	0.0537384	0.031601	IMPDH2/MTAP/PARP1/PDK1/NOS2	5
BP	GO:0030307	positive regulation of cell growth	4/115	167/18903	0.0190522	0.0546436	0.0321332	H3-3B/AKT1/BCL2/ERBB2	4
BP	GO:0010661	positive regulation of muscle cell apoptotic process	2/115	35/18903	0.0191546	0.0546436	0.0321332	SOD2/CXCR2	2
BP	GO:0016242	negative regulation of macroautophagy	2/115	35/18903	0.0191546	0.0546436	0.0321332	HMOX1/AKT1	2
BP	GO:0031128	developmental induction	2/115	35/18903	0.0191546	0.0546436	0.0321332	AR/CTNNB1	2
BP	GO:0033146	regulation of intracellular estrogen receptor signaling pathway	2/115	35/18903	0.0191546	0.0546436	0.0321332	AR/PARP1	2
BP	GO:0048730	epidermis morphogenesis	2/115	35/18903	0.0191546	0.0546436	0.0321332	BCL2/CTNNB1	2
BP	GO:0051567	histone H3-K9 methylation	2/115	35/18903	0.0191546	0.0546436	0.0321332	SIRT1/DNMT1	2
BP	GO:0090075	relaxation of muscle	2/115	35/18903	0.0191546	0.0546436	0.0321332	PDE5A/ADORA1	2
BP	GO:0032508	DNA duplex unwinding	3/115	93/18903	0.0191548	0.0546436	0.0321332	ANXA1/RPA1/XRCC6	3
BP	GO:0043414	macromolecule methylation	6/115	348/18903	0.0196774	0.0559845	0.0329217	PARP1/PCMT1/CYP1A1/CTNNB1/SIRT1/DNMT1	6
BP	GO:0022404	molting cycle process	3/115	94/18903	0.0197005	0.0559845	0.0329217	RELA/BCL2/CTNNB1	3
BP	GO:0022405	hair cycle process	3/115	94/18903	0.0197005	0.0559845	0.0329217	RELA/BCL2/CTNNB1	3
BP	GO:0032436	positive regulation of proteasomal ubiquitin-dependent protein catabolic process	3/115	94/18903	0.0197005	0.0559845	0.0329217	MAPK9/AKT1/MDM2	3
BP	GO:0035304	regulation of protein dephosphorylation	3/115	94/18903	0.0197005	0.0559845	0.0329217	ADORA1/HSP90B1/PRKCD	3
BP	GO:0048568	embryonic organ development	7/115	449/18903	0.0199187	0.0565612	0.0332609	MYO6/SOCS3/AKT1/MAPK1/MAPK3/CTNNB1/TUBB2B	7
BP	GO:0050806	positive regulation of synaptic transmission	4/115	170/18903	0.0201926	0.0570148	0.0335276	SQSTM1/MAPK1/PTGS2/ADORA1	4
BP	GO:2000058	regulation of ubiquitin-dependent protein catabolic process	4/115	170/18903	0.0201926	0.0570148	0.0335276	CDK2/MAPK9/AKT1/MDM2	4
BP	GO:0002504	antigen processing and presentation of peptide or polysaccharide antigen via MHC class II	2/115	36/18903	0.0202017	0.0570148	0.0335276	B2M/CTSD	2
BP	GO:0009119	ribonucleoside metabolic process	2/115	36/18903	0.0202017	0.0570148	0.0335276	MTAP/XDH	2
BP	GO:0030224	monocyte differentiation	2/115	36/18903	0.0202017	0.0570148	0.0335276	JUN/FASN	2
BP	GO:0050869	negative regulation of B cell activation	2/115	36/18903	0.0202017	0.0570148	0.0335276	HMGB3/CASP3	2
BP	GO:0097345	mitochondrial outer membrane permeabilization	2/115	36/18903	0.0202017	0.0570148	0.0335276	GZMB/BAX	2
BP	GO:1905332	positive regulation of morphogenesis of an epithelium	2/115	36/18903	0.0202017	0.0570148	0.0335276	AR/CTNNB1	2
BP	GO:0098773	skin epidermis development	3/115	95/18903	0.0202547	0.0571208	0.0335899	RELA/BCL2/CTNNB1	3
BP	GO:0006936	muscle contraction	6/115	351/18903	0.0204275	0.0575643	0.0338507	EMD/ITGA2/PTGS2/PDE5A/ADORA1/HSP90AA1	6
BP	GO:0003073	regulation of systemic arterial blood pressure	3/115	96/18903	0.0208175	0.0585294	0.0344183	AR/SOD2/ADORA1	3
BP	GO:0014033	neural crest cell differentiation	3/115	96/18903	0.0208175	0.0585294	0.0344183	MAPK1/MAPK3/CDH2	3
BP	GO:0070664	negative regulation of leukocyte proliferation	3/115	96/18903	0.0208175	0.0585294	0.0344183	CASP3/PDE5A/ERBB2	3
BP	GO:0007259	receptor signaling pathway via JAK-STAT	4/115	172/18903	0.0209758	0.058885	0.0346274	SOCS3/STAT3/CYP1B1/TYK2	4
BP	GO:1990138	neuron projection extension	4/115	172/18903	0.0209758	0.058885	0.0346274	CDH1/ITGB1/HSP90AA1/CTNNB1	4
BP	GO:0007588	excretion	2/115	37/18903	0.0212724	0.0591787	0.0348001	ABCG2/ADORA1	2
BP	GO:0010092	specification of animal organ identity	2/115	37/18903	0.0212724	0.0591787	0.0348001	AR/CTNNB1	2
BP	GO:0010934	macrophage cytokine production	2/115	37/18903	0.0212724	0.0591787	0.0348001	MAPKAPK2/SIRT1	2
BP	GO:0010935	regulation of macrophage cytokine production	2/115	37/18903	0.0212724	0.0591787	0.0348001	MAPKAPK2/SIRT1	2
BP	GO:0034110	regulation of homotypic cell-cell adhesion	2/115	37/18903	0.0212724	0.0591787	0.0348001	PRKCD/PRKCA	2
BP	GO:0035883	enteroendocrine cell differentiation	2/115	37/18903	0.0212724	0.0591787	0.0348001	AKT1/CDH2	2
BP	GO:0044319	wound healing, spreading of cells	2/115	37/18903	0.0212724	0.0591787	0.0348001	ITGA5/ITGB1	2
BP	GO:0046326	positive regulation of glucose import	2/115	37/18903	0.0212724	0.0591787	0.0348001	AKT1/TERT	2
BP	GO:0046466	membrane lipid catabolic process	2/115	37/18903	0.0212724	0.0591787	0.0348001	CYP1B1/PRKCD	2
BP	GO:0070229	negative regulation of lymphocyte apoptotic process	2/115	37/18903	0.0212724	0.0591787	0.0348001	BCL2/MIF	2
BP	GO:0071402	cellular response to lipoprotein particle stimulus	2/115	37/18903	0.0212724	0.0591787	0.0348001	AKT1/ITGB1	2
BP	GO:0090505	epiboly involved in wound healing	2/115	37/18903	0.0212724	0.0591787	0.0348001	ITGA5/ITGB1	2
BP	GO:0000725	recombinational repair	4/115	173/18903	0.0213743	0.0592799	0.0348596	MAD2L2/PARP1/RPA1/XRCC6	4
BP	GO:0001657	ureteric bud development	3/115	97/18903	0.0213888	0.0592799	0.0348596	CAT/BCL2/CTNNB1	3
BP	GO:0006942	regulation of striated muscle contraction	3/115	97/18903	0.0213888	0.0592799	0.0348596	PDE5A/ADORA1/HSP90AA1	3
BP	GO:0043502	regulation of muscle adaptation	3/115	97/18903	0.0213888	0.0592799	0.0348596	PARP1/PDE5A/PRKCA	3
BP	GO:2001251	negative regulation of chromosome organization	3/115	97/18903	0.0213888	0.0592799	0.0348596	H3-3B/MAD2L2/PARP1	3
BP	GO:0072507	divalent inorganic cation homeostasis	6/115	356/18903	0.0217207	0.0601276	0.0353581	SLC11A1/BAX/BCL2/DDIT3/ADORA1/HSP90B1	6
BP	GO:0006470	protein dephosphorylation	5/115	261/18903	0.0217272	0.0601276	0.0353581	BCL2/ADORA1/HSP90B1/PRKCD/CDC25B	5
BP	GO:0021543	pallium development	4/115	174/18903	0.0217775	0.0601767	0.035387	CASP3/BAX/CDH2/CTNNB1	4
BP	GO:0046631	alpha-beta T cell activation	4/115	174/18903	0.0217775	0.0601767	0.035387	ANXA1/STAT3/BCL2/TYK2	4
BP	GO:0032642	regulation of chemokine production	3/115	98/18903	0.0219687	0.0605694	0.0356179	HMOX1/MIF/TLR9	3
BP	GO:0072163	mesonephric epithelium development	3/115	98/18903	0.0219687	0.0605694	0.0356179	CAT/BCL2/CTNNB1	3
BP	GO:0072164	mesonephric tubule development	3/115	98/18903	0.0219687	0.0605694	0.0356179	CAT/BCL2/CTNNB1	3
BP	GO:0010469	regulation of signaling receptor activity	4/115	175/18903	0.0221852	0.0610754	0.0359155	NCOA3/ITGB1/ADORA1/PRKCD	4
BP	GO:0031056	regulation of histone modification	4/115	175/18903	0.0221852	0.0610754	0.0359155	MUC1/CTNNB1/SIRT1/DNMT1	4
BP	GO:0010742	macrophage derived foam cell differentiation	2/115	38/18903	0.0223661	0.0611638	0.0359675	MAPK9/NFKB1	2
BP	GO:0032094	response to food	2/115	38/18903	0.0223661	0.0611638	0.0359675	AKT1/CYP1A1	2
BP	GO:0032717	negative regulation of interleukin-8 production	2/115	38/18903	0.0223661	0.0611638	0.0359675	ANXA1/TLR9	2
BP	GO:0032885	regulation of polysaccharide biosynthetic process	2/115	38/18903	0.0223661	0.0611638	0.0359675	AKT1/NFKB1	2
BP	GO:0043368	positive T cell selection	2/115	38/18903	0.0223661	0.0611638	0.0359675	STAT3/BCL2	2
BP	GO:0045742	positive regulation of epidermal growth factor receptor signaling pathway	2/115	38/18903	0.0223661	0.0611638	0.0359675	MMP9/ADORA1	2
BP	GO:0045920	negative regulation of exocytosis	2/115	38/18903	0.0223661	0.0611638	0.0359675	ANXA1/HMOX1	2
BP	GO:0048009	insulin-like growth factor receptor signaling pathway	2/115	38/18903	0.0223661	0.0611638	0.0359675	AR/AKT1	2
BP	GO:0090504	epiboly	2/115	38/18903	0.0223661	0.0611638	0.0359675	ITGA5/ITGB1	2
BP	GO:0003300	cardiac muscle hypertrophy	3/115	99/18903	0.0225571	0.0615497	0.0361944	PARP1/PDE5A/PRKCA	3
BP	GO:0032602	chemokine production	3/115	99/18903	0.0225571	0.0615497	0.0361944	HMOX1/MIF/TLR9	3
BP	GO:0032755	positive regulation of interleukin-6 production	3/115	99/18903	0.0225571	0.0615497	0.0361944	STAT3/NOS2/TLR9	3
BP	GO:0032635	interleukin-6 production	4/115	176/18903	0.0225977	0.0615695	0.036206	MAPKAPK2/STAT3/NOS2/TLR9	4
BP	GO:0032675	regulation of interleukin-6 production	4/115	176/18903	0.0225977	0.0615695	0.036206	MAPKAPK2/STAT3/NOS2/TLR9	4
BP	GO:0019827	stem cell population maintenance	4/115	177/18903	0.0230148	0.0626599	0.0368472	NCOA3/STAT3/CDH2/CTNNB1	4
BP	GO:0006165	nucleoside diphosphate phosphorylation	3/115	100/18903	0.0231541	0.0629466	0.0370158	FBP1/TPI1/STAT3	3
BP	GO:0034620	cellular response to unfolded protein	3/115	100/18903	0.0231541	0.0629466	0.0370158	HSPA5/BAX/DDIT3	3
BP	GO:0050730	regulation of peptidyl-tyrosine phosphorylation	5/115	266/18903	0.02335	0.0634324	0.0373015	ITGA5/SOCS3/ADORA1/PRKCD/MIF	5
BP	GO:0032728	positive regulation of interferon-beta production	2/115	39/18903	0.0234827	0.0636062	0.0374037	HSP90AA1/TLR9	2
BP	GO:0045922	negative regulation of fatty acid metabolic process	2/115	39/18903	0.0234827	0.0636062	0.0374037	AKT1/SIRT1	2
BP	GO:0051569	regulation of histone H3-K4 methylation	2/115	39/18903	0.0234827	0.0636062	0.0374037	CTNNB1/DNMT1	2
BP	GO:0090077	foam cell differentiation	2/115	39/18903	0.0234827	0.0636062	0.0374037	MAPK9/NFKB1	2
BP	GO:0009141	nucleoside triphosphate metabolic process	5/115	267/18903	0.0236837	0.0641036	0.0376962	FBP1/IMPDH2/PARP1/TPI1/STAT3	5
BP	GO:0051924	regulation of calcium ion transport	5/115	268/18903	0.0240205	0.0649677	0.0382043	BAX/BCL2/PTGS2/CTNNB1/TLR9	5
BP	GO:0050954	sensory perception of mechanical stimulus	4/115	180/18903	0.0242942	0.0656601	0.0386115	MYO6/CASP3/DDIT3/ITGA2	4
BP	GO:0001823	mesonephros development	3/115	102/18903	0.0243738	0.0656831	0.038625	CAT/BCL2/CTNNB1	3
BP	GO:0014897	striated muscle hypertrophy	3/115	102/18903	0.0243738	0.0656831	0.038625	PARP1/PDE5A/PRKCA	3
BP	GO:0035249	synaptic transmission, glutamatergic	3/115	102/18903	0.0243738	0.0656831	0.038625	CDH2/PTGS2/ADORA1	3
BP	GO:0046939	nucleotide phosphorylation	3/115	102/18903	0.0243738	0.0656831	0.038625	FBP1/TPI1/STAT3	3
BP	GO:0010639	negative regulation of organelle organization	6/115	366/18903	0.0244714	0.0657768	0.0386801	H3-3B/MAD2L2/PARP1/AKT1/BCL2L1/PRKCD	6
BP	GO:0002478	antigen processing and presentation of exogenous peptide antigen	2/115	40/18903	0.0246219	0.0657768	0.0386801	B2M/CTSD	2
BP	GO:0010762	regulation of fibroblast migration	2/115	40/18903	0.0246219	0.0657768	0.0386801	AKT1/ITGB1	2
BP	GO:0016233	telomere capping	2/115	40/18903	0.0246219	0.0657768	0.0386801	MAPK1/MAPK3	2
BP	GO:0032965	regulation of collagen biosynthetic process	2/115	40/18903	0.0246219	0.0657768	0.0386801	VIM/ITGA2	2
BP	GO:0035886	vascular associated smooth muscle cell differentiation	2/115	40/18903	0.0246219	0.0657768	0.0386801	SOD2/DNMT1	2
BP	GO:0045923	positive regulation of fatty acid metabolic process	2/115	40/18903	0.0246219	0.0657768	0.0386801	ANXA1/PTGS2	2
BP	GO:0046627	negative regulation of insulin receptor signaling pathway	2/115	40/18903	0.0246219	0.0657768	0.0386801	SOCS3/PRKCD	2
BP	GO:0048753	pigment granule organization	2/115	40/18903	0.0246219	0.0657768	0.0386801	ZEB2/BCL2	2
BP	GO:1901186	positive regulation of ERBB signaling pathway	2/115	40/18903	0.0246219	0.0657768	0.0386801	MMP9/ADORA1	2
BP	GO:1902692	regulation of neuroblast proliferation	2/115	40/18903	0.0246219	0.0657768	0.0386801	ITGB1/CTNNB1	2
BP	GO:1990000	amyloid fibril formation	2/115	40/18903	0.0246219	0.0657768	0.0386801	B2M/MDM2	2
BP	GO:0098727	maintenance of cell number	4/115	181/18903	0.0247301	0.0660183	0.0388221	NCOA3/STAT3/CDH2/CTNNB1	4
BP	GO:0097696	receptor signaling pathway via STAT	4/115	183/18903	0.025616	0.0681684	0.0400865	SOCS3/STAT3/CYP1B1/TYK2	4
BP	GO:0006641	triglyceride metabolic process	3/115	104/18903	0.0256276	0.0681684	0.0400865	CAT/CYP2E1/SIRT1	3
BP	GO:0014896	muscle hypertrophy	3/115	104/18903	0.0256276	0.0681684	0.0400865	PARP1/PDE5A/PRKCA	3
BP	GO:0046425	regulation of receptor signaling pathway via JAK-STAT	3/115	104/18903	0.0256276	0.0681684	0.0400865	SOCS3/CYP1B1/TYK2	3
BP	GO:0060291	long-term synaptic potentiation	3/115	104/18903	0.0256276	0.0681684	0.0400865	SQSTM1/MAPK1/ADORA1	3
BP	GO:0001914	regulation of T cell mediated cytotoxicity	2/115	41/18903	0.0257832	0.0682388	0.0401279	B2M/CD1A	2
BP	GO:0032733	positive regulation of interleukin-10 production	2/115	41/18903	0.0257832	0.0682388	0.0401279	STAT3/TLR9	2
BP	GO:0042417	dopamine metabolic process	2/115	41/18903	0.0257832	0.0682388	0.0401279	DDC/MAOA	2
BP	GO:0072595	maintenance of protein localization in organelle	2/115	41/18903	0.0257832	0.0682388	0.0401279	AKT1/HSPA5	2
BP	GO:0150077	regulation of neuroinflammatory response	2/115	41/18903	0.0257832	0.0682388	0.0401279	MMP9/PTGS2	2
BP	GO:1901223	negative regulation of NIK/NF-kappaB signaling	2/115	41/18903	0.0257832	0.0682388	0.0401279	HDAC7/RELA	2
BP	GO:2000008	regulation of protein localization to cell surface	2/115	41/18903	0.0257832	0.0682388	0.0401279	AKT1/CTNNB1	2
BP	GO:0032640	tumor necrosis factor production	4/115	184/18903	0.0260661	0.0688889	0.0405102	MAPKAPK2/STAT3/MIF/TLR9	4
BP	GO:0032680	regulation of tumor necrosis factor production	4/115	184/18903	0.0260661	0.0688889	0.0405102	MAPKAPK2/STAT3/MIF/TLR9	4
BP	GO:0032479	regulation of type I interferon production	3/115	105/18903	0.0262674	0.0692724	0.0407357	TRIM21/HSP90AA1/TLR9	3
BP	GO:0032606	type I interferon production	3/115	105/18903	0.0262674	0.0692724	0.0407357	TRIM21/HSP90AA1/TLR9	3
BP	GO:0044728	DNA methylation or demethylation	3/115	105/18903	0.0262674	0.0692724	0.0407357	PARP1/CYP1A1/DNMT1	3
BP	GO:1903039	positive regulation of leukocyte cell-cell adhesion	5/115	275/18903	0.0264649	0.0697438	0.0410129	ANXA1/B2M/RELA/AKT1/TYK2	5
BP	GO:0051348	negative regulation of transferase activity	5/115	276/18903	0.0268266	0.0705628	0.0414945	MAD2L2/CASP3/AKT1/PRKCD/SIRT1	5
BP	GO:0015837	amine transport	3/115	106/18903	0.0269156	0.0705628	0.0414945	DDC/ITGB1/ADORA1	3
BP	GO:0010907	positive regulation of glucose metabolic process	2/115	42/18903	0.0269664	0.0705628	0.0414945	AKT1/SIRT1	2
BP	GO:0032735	positive regulation of interleukin-12 production	2/115	42/18903	0.0269664	0.0705628	0.0414945	RELA/TLR9	2
BP	GO:0045022	early endosome to late endosome transport	2/115	42/18903	0.0269664	0.0705628	0.0414945	MAPK1/MAPK3	2
BP	GO:0050999	regulation of nitric-oxide synthase activity	2/115	42/18903	0.0269664	0.0705628	0.0414945	AKT1/TERT	2
BP	GO:0055090	acylglycerol homeostasis	2/115	42/18903	0.0269664	0.0705628	0.0414945	ADORA1/SIRT1	2
BP	GO:0070328	triglyceride homeostasis	2/115	42/18903	0.0269664	0.0705628	0.0414945	ADORA1/SIRT1	2
BP	GO:1900077	negative regulation of cellular response to insulin stimulus	2/115	42/18903	0.0269664	0.0705628	0.0414945	SOCS3/PRKCD	2
BP	GO:1902110	positive regulation of mitochondrial membrane permeability involved in apoptotic process	2/115	42/18903	0.0269664	0.0705628	0.0414945	GZMB/BAX	2
BP	GO:0048469	cell maturation	4/115	187/18903	0.0274448	0.0717638	0.0422008	H3-3B/BCL2/CTNNB1/CDC25B	4
BP	GO:0062207	regulation of pattern recognition receptor signaling pathway	3/115	107/18903	0.0275724	0.0720466	0.0423671	C1QBP/ESR1/TLR9	3
BP	GO:0030308	negative regulation of cell growth	4/115	188/18903	0.0279139	0.0728874	0.0428615	FBP1/BCL2/CDH1/SIRT1	4
BP	GO:0009154	purine ribonucleotide catabolic process	2/115	43/18903	0.0281713	0.0731978	0.043044	PDE5A/XDH	2
BP	GO:0042554	superoxide anion generation	2/115	43/18903	0.0281713	0.0731978	0.043044	SOD2/PRKCD	2
BP	GO:0051602	response to electrical stimulus	2/115	43/18903	0.0281713	0.0731978	0.043044	MMP2/SOD2	2
BP	GO:0071364	cellular response to epidermal growth factor stimulus	2/115	43/18903	0.0281713	0.0731978	0.043044	AKT1/ERBB2	2
BP	GO:0071548	response to dexamethasone	2/115	43/18903	0.0281713	0.0731978	0.043044	CASP9/CYP1B1	2
BP	GO:1902275	regulation of chromatin organization	2/115	43/18903	0.0281713	0.0731978	0.043044	CDK2/DNMT1	2
BP	GO:1904037	positive regulation of epithelial cell apoptotic process	2/115	43/18903	0.0281713	0.0731978	0.043044	HMOX1/BAX	2
BP	GO:0034308	primary alcohol metabolic process	3/115	108/18903	0.0282378	0.0732677	0.0430851	CYP1A1/CYP1B1/CYP3A4	3
BP	GO:0051341	regulation of oxidoreductase activity	3/115	108/18903	0.0282378	0.0732677	0.0430851	AKT1/NFKB1/TERT	3
BP	GO:0071706	tumor necrosis factor superfamily cytokine production	4/115	189/18903	0.0283878	0.0735538	0.0432534	MAPKAPK2/STAT3/MIF/TLR9	4
BP	GO:1903555	regulation of tumor necrosis factor superfamily cytokine production	4/115	189/18903	0.0283878	0.0735538	0.0432534	MAPKAPK2/STAT3/MIF/TLR9	4
BP	GO:0050777	negative regulation of immune response	4/115	190/18903	0.0288664	0.0746894	0.0439212	ANXA1/HMOX1/PARP1/TRIM21	4
BP	GO:0051302	regulation of cell division	4/115	190/18903	0.0288664	0.0746894	0.0439212	CAT/NCOA3/BCL2L1/CDC25B	4
BP	GO:0001708	cell fate specification	3/115	109/18903	0.0289116	0.0747018	0.0439285	AR/ITGB1/CTNNB1	3
BP	GO:1904063	negative regulation of cation transmembrane transport	3/115	109/18903	0.0289116	0.0747018	0.0439285	BCL2/MMP9/TLR9	3
BP	GO:0009394	2'-deoxyribonucleotide metabolic process	2/115	44/18903	0.0293974	0.0754302	0.0443568	RRM1/XDH	2
BP	GO:0010828	positive regulation of glucose transmembrane transport	2/115	44/18903	0.0293974	0.0754302	0.0443568	AKT1/TERT	2
BP	GO:0032689	negative regulation of interferon-gamma production	2/115	44/18903	0.0293974	0.0754302	0.0443568	C1QBP/DDIT3	2
BP	GO:0032881	regulation of polysaccharide metabolic process	2/115	44/18903	0.0293974	0.0754302	0.0443568	AKT1/NFKB1	2
BP	GO:0042181	ketone biosynthetic process	2/115	44/18903	0.0293974	0.0754302	0.0443568	TPI1/CYP19A1	2
BP	GO:0071763	nuclear membrane organization	2/115	44/18903	0.0293974	0.0754302	0.0443568	EMD/PRKCA	2
BP	GO:0072538	T-helper 17 type immune response	2/115	44/18903	0.0293974	0.0754302	0.0443568	STAT3/TYK2	2
BP	GO:1902686	mitochondrial outer membrane permeabilization involved in programmed cell death	2/115	44/18903	0.0293974	0.0754302	0.0443568	GZMB/BAX	2
BP	GO:1903573	negative regulation of response to endoplasmic reticulum stress	2/115	44/18903	0.0293974	0.0754302	0.0443568	HSPA5/BCL2L1	2
BP	GO:1904706	negative regulation of vascular associated smooth muscle cell proliferation	2/115	44/18903	0.0293974	0.0754302	0.0443568	HMOX1/SOD2	2
BP	GO:2000060	positive regulation of ubiquitin-dependent protein catabolic process	3/115	110/18903	0.0295939	0.0758819	0.0446225	MAPK9/AKT1/MDM2	3
BP	GO:0030900	forebrain development	6/115	383/18903	0.0296669	0.0760163	0.0447015	B2M/CASP3/BAX/CDH1/CDH2/CTNNB1	6
BP	GO:0006874	cellular calcium ion homeostasis	5/115	284/18903	0.0298345	0.0762966	0.0448663	BAX/BCL2/DDIT3/ADORA1/HSP90B1	5
BP	GO:0009755	hormone-mediated signaling pathway	4/115	192/18903	0.0298382	0.0762966	0.0448663	AR/ESR1/PARP1/SIRT1	4
BP	GO:0031334	positive regulation of protein-containing complex assembly	4/115	192/18903	0.0298382	0.0762966	0.0448663	ESR1/MAPK9/BAX/HSP90AA1	4
BP	GO:0021761	limbic system development	3/115	111/18903	0.0302848	0.0772784	0.0454437	CASP3/BAX/CTNNB1	3
BP	GO:0042177	negative regulation of protein catabolic process	3/115	111/18903	0.0302848	0.0772784	0.0454437	MAD2L2/RELA/NOS2	3
BP	GO:1901222	regulation of NIK/NF-kappaB signaling	3/115	111/18903	0.0302848	0.0772784	0.0454437	HDAC7/RELA/TLR9	3
BP	GO:0003254	regulation of membrane depolarization	2/115	45/18903	0.0306445	0.0777673	0.0457311	PARP1/BCL2	2
BP	GO:0009262	deoxyribonucleotide metabolic process	2/115	45/18903	0.0306445	0.0777673	0.0457311	RRM1/XDH	2
BP	GO:0019692	deoxyribose phosphate metabolic process	2/115	45/18903	0.0306445	0.0777673	0.0457311	RRM1/XDH	2
BP	GO:0046427	positive regulation of receptor signaling pathway via JAK-STAT	2/115	45/18903	0.0306445	0.0777673	0.0457311	CYP1B1/TYK2	2
BP	GO:0048512	circadian behavior	2/115	45/18903	0.0306445	0.0777673	0.0457311	PARP1/ADORA1	2
BP	GO:0051955	regulation of amino acid transport	2/115	45/18903	0.0306445	0.0777673	0.0457311	ITGB1/ADORA1	2
BP	GO:0098927	vesicle-mediated transport between endosomal compartments	2/115	45/18903	0.0306445	0.0777673	0.0457311	MAPK1/MAPK3	2
BP	GO:1900744	regulation of p38MAPK cascade	2/115	45/18903	0.0306445	0.0777673	0.0457311	MAP3K3/XDH	2
BP	GO:0031345	negative regulation of cell projection organization	4/115	194/18903	0.0308291	0.0781286	0.0459436	B2M/VIM/CDH1/PRKCD	4
BP	GO:0061136	regulation of proteasomal protein catabolic process	4/115	194/18903	0.0308291	0.0781286	0.0459436	CDK2/MAPK9/AKT1/MDM2	4
BP	GO:0002456	T cell mediated immunity	3/115	113/18903	0.0316919	0.0801504	0.0471325	B2M/CD1A/CD8A	3
BP	GO:0006939	smooth muscle contraction	3/115	113/18903	0.0316919	0.0801504	0.0471325	ITGA2/PTGS2/ADORA1	3
BP	GO:1904659	glucose transmembrane transport	3/115	113/18903	0.0316919	0.0801504	0.0471325	SLC5A2/AKT1/TERT	3
BP	GO:0010677	negative regulation of cellular carbohydrate metabolic process	2/115	46/18903	0.0319123	0.0803681	0.0472606	FBP1/STAT3	2
BP	GO:0031640	killing of cells of another organism	2/115	46/18903	0.0319123	0.0803681	0.0472606	BCL2L1/NOS2	2
BP	GO:0042088	T-helper 1 type immune response	2/115	46/18903	0.0319123	0.0803681	0.0472606	ANXA1/SLC11A1	2
BP	GO:1900271	regulation of long-term synaptic potentiation	2/115	46/18903	0.0319123	0.0803681	0.0472606	SQSTM1/ADORA1	2
BP	GO:1901861	regulation of muscle tissue development	2/115	46/18903	0.0319123	0.0803681	0.0472606	BCL2/CTNNB1	2
BP	GO:1990090	cellular response to nerve growth factor stimulus	2/115	46/18903	0.0319123	0.0803681	0.0472606	AKT1/HSPA5	2
BP	GO:0019221	cytokine-mediated signaling pathway	7/115	496/18903	0.03193	0.0803681	0.0472606	RELA/AKT1/MAPK3/STAT3/CXCR2/SIRT1/TYK2	7
BP	GO:0050878	regulation of body fluid levels	6/115	390/18903	0.0320024	0.0804955	0.0473354	HBB/ITGA2/ADORA1/PRKCD/PRKCA/XDH	6
BP	GO:0002526	acute inflammatory response	3/115	114/18903	0.0324082	0.0814607	0.0479031	PTGS2/ADORA1/CXCR2	3
BP	GO:0044089	positive regulation of cellular component biogenesis	7/115	498/18903	0.0325294	0.08171	0.0480497	CDK2/ESR1/MAPK9/BAX/HSP90AA1/PRKCA/DNMT1	7
BP	GO:0022898	regulation of transmembrane transporter activity	5/115	291/18903	0.0326347	0.081919	0.0481725	BCL2/ITGB1/MMP9/ABCB1/TLR9	5
BP	GO:0034502	protein localization to chromosome	3/115	115/18903	0.0331329	0.0825552	0.0485467	ESR1/RPA1/TERT	3
BP	GO:0034766	negative regulation of ion transmembrane transport	3/115	115/18903	0.0331329	0.0825552	0.0485467	BCL2/MMP9/TLR9	3
BP	GO:1904892	regulation of receptor signaling pathway via STAT	3/115	115/18903	0.0331329	0.0825552	0.0485467	SOCS3/CYP1B1/TYK2	3
BP	GO:0001774	microglial cell activation	2/115	47/18903	0.0332006	0.0825552	0.0485467	JUN/TLR9	2
BP	GO:0006110	regulation of glycolytic process	2/115	47/18903	0.0332006	0.0825552	0.0485467	FBP1/STAT3	2
BP	GO:0006984	ER-nucleus signaling pathway	2/115	47/18903	0.0332006	0.0825552	0.0485467	HSPA5/DDIT3	2
BP	GO:0007622	rhythmic behavior	2/115	47/18903	0.0332006	0.0825552	0.0485467	PARP1/ADORA1	2
BP	GO:0030521	androgen receptor signaling pathway	2/115	47/18903	0.0332006	0.0825552	0.0485467	AR/SIRT1	2
BP	GO:0032369	negative regulation of lipid transport	2/115	47/18903	0.0332006	0.0825552	0.0485467	AKT1/NFKB1	2
BP	GO:0035794	positive regulation of mitochondrial membrane permeability	2/115	47/18903	0.0332006	0.0825552	0.0485467	GZMB/BAX	2
BP	GO:0045601	regulation of endothelial cell differentiation	2/115	47/18903	0.0332006	0.0825552	0.0485467	CTNNB1/XDH	2
BP	GO:0045646	regulation of erythrocyte differentiation	2/115	47/18903	0.0332006	0.0825552	0.0485467	B2M/STAT3	2
BP	GO:0061647	histone H3-K9 modification	2/115	47/18903	0.0332006	0.0825552	0.0485467	SIRT1/DNMT1	2
BP	GO:1902622	regulation of neutrophil migration	2/115	47/18903	0.0332006	0.0825552	0.0485467	C1QBP/CXCR2	2
BP	GO:0002366	leukocyte activation involved in immune response	5/115	293/18903	0.033464	0.0830986	0.0488662	ANXA1/HMOX1/MAD2L2/SLC11A1/STAT3	5
BP	GO:0051146	striated muscle cell differentiation	5/115	293/18903	0.033464	0.0830986	0.0488662	CASP3/AKT1/BCL2/CDH2/ITGB1	5
BP	GO:0002832	negative regulation of response to biotic stimulus	3/115	116/18903	0.033866	0.083984	0.0493869	C1QBP/PARP1/TRIM21	3
BP	GO:0008645	hexose transmembrane transport	3/115	116/18903	0.033866	0.083984	0.0493869	SLC5A2/AKT1/TERT	3
BP	GO:0009566	fertilization	4/115	201/18903	0.0344496	0.0846143	0.0497575	AR/H3-3B/BAX/BCL2L1	4
BP	GO:0001974	blood vessel remodeling	2/115	48/18903	0.0345089	0.0846143	0.0497575	BAX/MDM2	2
BP	GO:0002673	regulation of acute inflammatory response	2/115	48/18903	0.0345089	0.0846143	0.0497575	PTGS2/ADORA1	2
BP	GO:0006195	purine nucleotide catabolic process	2/115	48/18903	0.0345089	0.0846143	0.0497575	PDE5A/XDH	2
BP	GO:0031057	negative regulation of histone modification	2/115	48/18903	0.0345089	0.0846143	0.0497575	SIRT1/DNMT1	2
BP	GO:0031641	regulation of myelination	2/115	48/18903	0.0345089	0.0846143	0.0497575	AKT1/CTNNB1	2
BP	GO:0032620	interleukin-17 production	2/115	48/18903	0.0345089	0.0846143	0.0497575	DDIT3/TYK2	2
BP	GO:0032660	regulation of interleukin-17 production	2/115	48/18903	0.0345089	0.0846143	0.0497575	DDIT3/TYK2	2
BP	GO:0032892	positive regulation of organic acid transport	2/115	48/18903	0.0345089	0.0846143	0.0497575	ITGB1/MIF	2
BP	GO:0035850	epithelial cell differentiation involved in kidney development	2/115	48/18903	0.0345089	0.0846143	0.0497575	MMP9/CTNNB1	2
BP	GO:0042220	response to cocaine	2/115	48/18903	0.0345089	0.0846143	0.0497575	HSPA5/HSP90AA1	2
BP	GO:0045581	negative regulation of T cell differentiation	2/115	48/18903	0.0345089	0.0846143	0.0497575	ANXA1/ERBB2	2
BP	GO:0046189	phenol-containing compound biosynthetic process	2/115	48/18903	0.0345089	0.0846143	0.0497575	DDC/ZEB2	2
BP	GO:0061028	establishment of endothelial barrier	2/115	48/18903	0.0345089	0.0846143	0.0497575	TJP2/FASN	2
BP	GO:1902003	regulation of amyloid-beta formation	2/115	48/18903	0.0345089	0.0846143	0.0497575	CASP3/RELA	2
BP	GO:1904738	vascular associated smooth muscle cell migration	2/115	48/18903	0.0345089	0.0846143	0.0497575	DDIT3/TERT	2
BP	GO:1990089	response to nerve growth factor	2/115	48/18903	0.0345089	0.0846143	0.0497575	AKT1/HSPA5	2
BP	GO:0009308	amine metabolic process	3/115	117/18903	0.0346075	0.0846877	0.0498007	DDC/CYP1A1/MAOA	3
BP	GO:0021987	cerebral cortex development	3/115	117/18903	0.0346075	0.0846877	0.0498007	BAX/CDH2/CTNNB1	3
BP	GO:0046632	alpha-beta T cell differentiation	3/115	117/18903	0.0346075	0.0846877	0.0498007	ANXA1/STAT3/BCL2	3
BP	GO:0042886	amide transport	5/115	296/18903	0.0347325	0.0849373	0.0499475	ANXA1/ABCG2/ADORA1/ABCB1/NOS2	5
CC	GO:1904813	ficolin-1-rich granule lumen	10/115	124/19869	2.66336e-09	8.04334e-07	5.71921e-07	CAT/HBB/IMPDH2/XRCC6/MAPK1/CTSB/CTSD/MMP9/HSP90AA1/MIF	10
CC	GO:0101002	ficolin-1-rich granule	11/115	185/19869	1.03922e-08	1.56923e-06	1.1158e-06	CAT/HBB/IMPDH2/SLC11A1/XRCC6/MAPK1/CTSB/CTSD/MMP9/HSP90AA1/MIF	11
CC	GO:0045121	membrane raft	13/115	326/19869	5.35614e-08	4.1911e-06	2.98008e-06	CD1A/CD8A/HMOX1/CASP3/MAPK1/MAPK3/CDH1/CDH2/CTSD/ITGB1/PTGS2/ABCG2/CTNNB1	13
CC	GO:0098857	membrane microdomain	13/115	327/19869	5.55112e-08	4.1911e-06	2.98008e-06	CD1A/CD8A/HMOX1/CASP3/MAPK1/MAPK3/CDH1/CDH2/CTSD/ITGB1/PTGS2/ABCG2/CTNNB1	13
CC	GO:0005925	focal adhesion	14/115	422/19869	1.55324e-07	9.38155e-06	6.67074e-06	ANXA1/B2M/CAT/ITGA5/HSPA5/MAPK1/MAPK3/VIM/CDH2/ITGA2/ITGA6/ITGB1/HSP90B1/CTNNB1	14
CC	GO:0030055	cell-substrate junction	14/115	432/19869	2.06531e-07	1.03954e-05	7.39165e-06	ANXA1/B2M/CAT/ITGA5/HSPA5/MAPK1/MAPK3/VIM/CDH2/ITGA2/ITGA6/ITGB1/HSP90B1/CTNNB1	14
CC	GO:0044853	plasma membrane raft	8/115	113/19869	3.04084e-07	1.3119e-05	9.32828e-06	CD8A/HMOX1/MAPK1/MAPK3/CDH1/CDH2/PTGS2/CTNNB1	8
CC	GO:0009897	external side of plasma membrane	13/115	462/19869	2.78093e-06	0.00010498	7.46459e-05	ANXA1/B2M/CD1A/CD8A/ITGA5/MOG/CTSB/ITGA2/ITGA6/ITGB1/ABCG2/ABCB1/CXCR2	13
CC	GO:0042470	melanosome	7/115	110/19869	3.52391e-06	0.000106422	7.56714e-05	HSPA5/CTSB/CTSD/ITGB1/FASN/HSP90B1/HSP90AA1	7
CC	GO:0048770	pigment granule	7/115	110/19869	3.52391e-06	0.000106422	7.56714e-05	HSPA5/CTSB/CTSD/ITGB1/FASN/HSP90B1/HSP90AA1	7
CC	GO:0005901	caveola	6/115	82/19869	8.06998e-06	0.000217982	0.000154996	HMOX1/MAPK1/MAPK3/CDH1/PTGS2/CTNNB1	6
CC	GO:0071682	endocytic vesicle lumen	4/115	23/19869	8.66154e-06	0.000217982	0.000154996	HBA2/HBB/HSP90B1/HSP90AA1	4
CC	GO:0034774	secretory granule lumen	10/115	322/19869	1.80214e-05	0.0004141	0.000294446	B2M/CAT/IMPDH2/XRCC6/MAPK1/CTSD/NFKB1/HSP90AA1/PRKCD/MIF	10
CC	GO:0060205	cytoplasmic vesicle lumen	10/115	325/19869	1.95144e-05	0.0004141	0.000294446	B2M/CAT/IMPDH2/XRCC6/MAPK1/CTSD/NFKB1/HSP90AA1/PRKCD/MIF	10
CC	GO:0031983	vesicle lumen	10/115	327/19869	2.05679e-05	0.0004141	0.000294446	B2M/CAT/IMPDH2/XRCC6/MAPK1/CTSD/NFKB1/HSP90AA1/PRKCD/MIF	10
CC	GO:0045178	basal part of cell	9/115	272/19869	2.93656e-05	0.000518503	0.000368681	ANXA1/CDH2/ITGA2/ADORA1/HSP90AA1/CTNNB1/ERBB2/TLR9/CA9	9
CC	GO:0008305	integrin complex	4/115	31/19869	2.96975e-05	0.000518503	0.000368681	ITGA5/ITGA2/ITGA6/ITGB1	4
CC	GO:0030139	endocytic vesicle	10/115	343/19869	3.09041e-05	0.000518503	0.000368681	B2M/HBA2/HBB/MYO6/SLC11A1/VIM/HSP90B1/HSP90AA1/TLR9/MDM2	10
CC	GO:0045177	apical part of cell	11/115	435/19869	4.50509e-05	0.000716072	0.000509163	ANXA1/MUC1/SLC5A2/CDH2/CTSB/ABCG2/HSP90AA1/ABCB1/CTNNB1/ERBB2/TLR9	11
CC	GO:0032993	protein-DNA complex	8/115	225/19869	4.99458e-05	0.000754181	0.00053626	ESR1/H3-3B/PARP1/RPA1/XRCC6/DDIT3/CTNNB1/TERT	8
CC	GO:0016324	apical plasma membrane	10/115	368/19869	5.58717e-05	0.000776198	0.000551915	ANXA1/MUC1/SLC5A2/CDH2/CTSB/ABCG2/HSP90AA1/ABCB1/ERBB2/TLR9	10
CC	GO:0016323	basolateral plasma membrane	8/115	229/19869	5.65442e-05	0.000776198	0.000551915	ANXA1/CDH2/ADORA1/HSP90AA1/CTNNB1/ERBB2/TLR9/CA9	8
CC	GO:0009925	basal plasma membrane	8/115	254/19869	0.000116375	0.00152806	0.00108652	ANXA1/CDH2/ADORA1/HSP90AA1/CTNNB1/ERBB2/TLR9/CA9	8
CC	GO:0005635	nuclear envelope	11/115	488/19869	0.000125294	0.00157662	0.00112106	EMD/MYO6/PARP1/RANBP2/S100A6/MAPK3/BAX/BCL2/BCL2L1/PTGS2/SIRT1	11
CC	GO:0043209	myelin sheath	4/115	47/19869	0.000156758	0.00189364	0.00134647	BCL2/ITGB1/HSP90AA1/ERBB2	4
CC	GO:0031252	cell leading edge	10/115	421/19869	0.000168845	0.00196119	0.00139451	ITGA5/MYO6/S100A6/AKT1/VIM/CDH1/CDH2/ITGB1/ADORA1/CTNNB1	10
CC	GO:0098636	protein complex involved in cell adhesion	4/115	52/19869	0.000232695	0.00260273	0.00185067	ITGA5/ITGA2/ITGA6/ITGB1	4
CC	GO:1904724	tertiary granule lumen	4/115	55/19869	0.00028926	0.00311988	0.00221839	B2M/HBB/CTSD/MMP9	4
CC	GO:0000791	euchromatin	4/115	60/19869	0.000404491	0.00421228	0.00299514	ESR1/JUN/CTNNB1/SIRT1	4
CC	GO:0031968	organelle outer membrane	7/115	235/19869	0.000439444	0.00428305	0.00304546	EMD/HMOX1/BAX/BCL2/BCL2L1/PTGS2/MAOA	7
CC	GO:0000781	chromosome, telomeric region	6/115	168/19869	0.000439651	0.00428305	0.00304546	CDK2/H3-3B/PARP1/RPA1/XRCC6/TERT	6
CC	GO:0019867	outer membrane	7/115	237/19869	0.000462271	0.00436269	0.00310208	EMD/HMOX1/BAX/BCL2/BCL2L1/PTGS2/MAOA	7
CC	GO:0019897	extrinsic component of plasma membrane	6/115	172/19869	0.000498012	0.00455756	0.00324065	ANXA1/S100A6/AKT1/CDH1/CDH2/CTNNB1	6
CC	GO:0098802	plasma membrane signaling receptor complex	8/115	319/19869	0.000540543	0.0048013	0.00341396	B2M/CD8A/ITGA5/ITGA2/ITGA6/ITGB1/ERBB2/TYK2	8
CC	GO:0036019	endolysosome	3/115	29/19869	0.000618427	0.00533614	0.00379426	CTSB/PRKCD/TLR9	3
CC	GO:0016342	catenin complex	3/115	31/19869	0.000754385	0.00632845	0.00449984	CDH1/CDH2/CTNNB1	3
CC	GO:0044291	cell-cell contact zone	4/115	72/19869	0.000809115	0.00660413	0.00469586	TJP2/CDH2/ITGB1/CTNNB1	4
CC	GO:0005819	spindle	9/115	426/19869	0.000835126	0.00663706	0.00471927	EMD/MAD2L2/NUDC/AKT1/MAPK1/CTNNB1/CXCR2/CDC25B/TUBB2B	9
CC	GO:0031253	cell projection membrane	8/115	344/19869	0.000883266	0.00683965	0.00486333	ITGA5/MYO6/ITGB1/ABCG2/ADORA1/HSP90AA1/CTNNB1/CA9	8
CC	GO:0062023	collagen-containing extracellular matrix	9/115	433/19869	0.00093649	0.00694813	0.00494046	ANXA1/MMP2/S100A6/CDH2/CTSB/CTSD/MMP9/HSP90B1/HSP90AA1	9
CC	GO:0048786	presynaptic active zone	4/115	75/19869	0.00094329	0.00694813	0.00494046	C1QBP/CDH2/ADORA1/CTNNB1	4
CC	GO:0017053	transcription repressor complex	4/115	77/19869	0.00104099	0.00748519	0.00532234	SPEN/JUN/CTNNB1/MDM2	4
CC	GO:0005777	peroxisome	5/115	142/19869	0.00142073	0.00972972	0.00691831	CAT/IMPDH2/VIM/NOS2/XDH	5
CC	GO:0042579	microbody	5/115	142/19869	0.00142073	0.00972972	0.00691831	CAT/IMPDH2/VIM/NOS2/XDH	5
CC	GO:0000805	X chromosome	2/115	10/19869	0.00144979	0.00972972	0.00691831	CDK2/H3-3B	2
CC	GO:0031838	haptoglobin-hemoglobin complex	2/115	11/19869	0.00176527	0.0113428	0.0080653	HBA2/HBB	2
CC	GO:0034663	endoplasmic reticulum chaperone complex	2/115	11/19869	0.00176527	0.0113428	0.0080653	HSPA5/HSP90B1	2
CC	GO:0031965	nuclear membrane	7/115	305/19869	0.00200082	0.0124965	0.00888559	EMD/MYO6/RANBP2/BCL2/BCL2L1/PTGS2/SIRT1	7
CC	GO:0000782	telomere cap complex	2/115	12/19869	0.00211033	0.0124965	0.00888559	XRCC6/TERT	2
CC	GO:0000783	nuclear telomere cap complex	2/115	12/19869	0.00211033	0.0124965	0.00888559	XRCC6/TERT	2
CC	GO:0005833	hemoglobin complex	2/115	12/19869	0.00211033	0.0124965	0.00888559	HBA2/HBB	2
CC	GO:0005788	endoplasmic reticulum lumen	7/115	312/19869	0.00227283	0.0131999	0.00938576	B2M/HSPA5/MAPK1/MAPK3/CDH2/PTGS2/HSP90B1	7
CC	GO:0019898	extrinsic component of membrane	7/115	316/19869	0.0024406	0.0138954	0.00988031	ANXA1/S100A6/SOCS3/AKT1/CDH1/CDH2/CTNNB1	7
CC	GO:0140445	chromosome, telomeric repeat region	2/115	13/19869	0.00248461	0.0138954	0.00988031	XRCC6/TERT	2
CC	GO:0070820	tertiary granule	5/115	164/19869	0.00266649	0.0146414	0.0104108	B2M/HBB/SLC11A1/CTSD/MMP9	5
CC	GO:0097524	sperm plasma membrane	2/115	14/19869	0.00288777	0.0155733	0.0110734	HSP90B1/HSP90AA1	2
CC	GO:0014704	intercalated disc	3/115	50/19869	0.00303723	0.016092	0.0114422	CDH2/ITGB1/CTNNB1	3
CC	GO:0016605	PML body	4/115	105/19869	0.00324907	0.0169175	0.0120292	RPA1/SQSTM1/SIRT1/TERT	4
CC	GO:0005775	vacuolar lumen	5/115	176/19869	0.0036093	0.0184747	0.0131364	MAPK1/CTSB/CTSD/HSP90AA1/PRKCD	5
CC	GO:0005912	adherens junction	5/115	179/19869	0.00387816	0.0195201	0.0138797	ANXA1/TJP2/CDH1/CDH2/CTNNB1	5
CC	GO:0031143	pseudopodium	2/115	18/19869	0.00478247	0.0236772	0.0168356	MAPK1/MAPK3	2
CC	GO:0035580	specific granule lumen	3/115	62/19869	0.00557381	0.0271498	0.0193049	B2M/CTSD/NFKB1	3
CC	GO:0005637	nuclear inner membrane	3/115	63/19869	0.00582812	0.027938	0.0198653	EMD/PTGS2/SIRT1	3
CC	GO:0016328	lateral plasma membrane	3/115	64/19869	0.00608929	0.0287338	0.0204312	ANXA1/CDH1/CTNNB1	3
CC	GO:0005657	replication fork	3/115	65/19869	0.00635735	0.0295372	0.0210024	PARP1/RPA1/DNMT1	3
CC	GO:0016327	apicolateral plasma membrane	2/115	21/19869	0.00649035	0.029608	0.0210527	CDH2/CTNNB1	2
CC	GO:0030027	lamellipodium	5/115	203/19869	0.00656865	0.029608	0.0210527	AKT1/CDH1/CDH2/ITGB1/CTNNB1	5
CC	GO:0005741	mitochondrial outer membrane	5/115	207/19869	0.00711871	0.0316154	0.0224801	HMOX1/BAX/BCL2/BCL2L1/MAOA	5
CC	GO:0098687	chromosomal region	7/115	388/19869	0.00741617	0.0320627	0.0227982	CDK2/H3-3B/PARP1/RPA1/XRCC6/DNMT1/TERT	7
CC	GO:0061695	transferase complex, transferring phosphorus-containing groups	6/115	295/19869	0.00743175	0.0320627	0.0227982	CDK2/MAD2L2/MYO6/SOCS3/XRCC6/TERT	6
CC	GO:0098685	Schaffer collateral - CA1 synapse	3/115	72/19869	0.00843067	0.03586	0.0254982	ITGB1/CTNNB1/TUBB2B	3
CC	GO:0045335	phagocytic vesicle	4/115	139/19869	0.00871626	0.0365599	0.0259959	B2M/SLC11A1/VIM/TLR9	4
CC	GO:0005938	cell cortex	6/115	312/19869	0.0096436	0.0398954	0.0283676	EMD/MYO6/CDH1/CDH2/CTNNB1/NOS2	6
CC	GO:0046930	pore complex	2/115	26/19869	0.00985733	0.0402285	0.0286045	BAX/BCL2	2
CC	GO:0031528	microvillus membrane	2/115	28/19869	0.011379	0.0458194	0.0325798	CTNNB1/CA9	2
CC	GO:0005640	nuclear outer membrane	2/115	30/19869	0.0129969	0.0516456	0.0367226	EMD/PTGS2	2
CC	GO:0000803	sex chromosome	2/115	31/19869	0.0138412	0.0542863	0.0386003	CDK2/H3-3B	2
CC	GO:0043596	nuclear replication fork	2/115	33/19869	0.0155991	0.0603964	0.0429448	PARP1/RPA1	2
CC	GO:0005902	microvillus	3/115	93/19869	0.0168121	0.0642691	0.0456985	MYO6/CTNNB1/CA9	3
CC	GO:0031904	endosome lumen	2/115	35/19869	0.0174473	0.0658636	0.0468322	B2M/CTSB	2
CC	GO:0032587	ruffle membrane	3/115	97/19869	0.0187884	0.0700505	0.0498094	ITGA5/MYO6/ITGB1	3
MF	GO:0020037	heme binding	12/115	139/18432	6.65268e-11	3.02697e-08	2.2269e-08	CAT/CYCS/CYP2E1/HBA2/HBB/HMOX1/PTGS2/CYP1A1/CYP1B1/NOS2/CYP19A1/CYP3A4	12
MF	GO:0046906	tetrapyrrole binding	12/115	149/18432	1.50366e-10	3.42084e-08	2.51666e-08	CAT/CYCS/CYP2E1/HBA2/HBB/HMOX1/PTGS2/CYP1A1/CYP1B1/NOS2/CYP19A1/CYP3A4	12
MF	GO:0019825	oxygen binding	7/115	39/18432	3.99106e-09	6.05311e-07	4.45318e-07	CYP2E1/HBA2/HBB/SOD2/CYP1A1/CYP19A1/CYP3A4	7
MF	GO:0016712	oxidoreductase activity, acting on paired donors, with incorporation or reduction of molecular oxygen, reduced flavin or flavoprotein as one donor, and incorporation of one atom of oxygen	6/115	40/18432	1.66992e-07	1.89953e-05	1.39746e-05	CYP2E1/HMOX1/CYP1A1/CYP1B1/CYP19A1/CYP3A4	6
MF	GO:0140297	DNA-binding transcription factor binding	15/115	476/18432	2.73683e-07	2.16667e-05	1.59399e-05	AR/ESR1/FBP1/HDAC7/MAD2L2/NCOA3/PARP1/SPEN/RELA/STAT3/BCL2/DDIT3/JUN/CTNNB1/SIRT1	15
MF	GO:0061629	RNA polymerase II-specific DNA-binding transcription factor binding	13/115	350/18432	2.85715e-07	2.16667e-05	1.59399e-05	AR/ESR1/FBP1/MAD2L2/NCOA3/PARP1/SPEN/RELA/STAT3/DDIT3/JUN/CTNNB1/SIRT1	13
MF	GO:0070330	aromatase activity	5/115	25/18432	4.16542e-07	2.70752e-05	1.99189e-05	CYP2E1/CYP1A1/CYP1B1/CYP19A1/CYP3A4	5
MF	GO:0045296	cadherin binding	12/115	333/18432	1.15769e-06	6.58437e-05	4.84403e-05	ANXA1/EMD/NUDC/PCMT1/TJP2/HSPA5/CDH1/CDH2/ITGA6/ITGB1/FASN/CTNNB1	12
MF	GO:0097718	disordered domain specific binding	5/115	35/18432	2.42161e-06	0.000122426	9.0067e-05	NCOA3/RRM1/HSP90AA1/CTNNB1/MDM2	5
MF	GO:0008395	steroid hydroxylase activity	5/115	38/18432	3.68884e-06	0.000149742	0.000110163	CYP2E1/CYP1A1/CYP1B1/CYP19A1/CYP3A4	5
MF	GO:0019902	phosphatase binding	9/115	195/18432	3.69482e-06	0.000149742	0.000110163	MAPK1/MAPK3/STAT3/BCL2/CDH2/HSP90B1/HSP90AA1/CTNNB1/ERBB2	9
MF	GO:0004497	monooxygenase activity	7/115	104/18432	3.94924e-06	0.000149742	0.000110163	CYP2E1/HMOX1/CYP1A1/CYP1B1/NOS2/CYP19A1/CYP3A4	7
MF	GO:0016835	carbon-oxygen lyase activity	6/115	80/18432	1.06753e-05	0.000373634	0.000274877	TPI1/XRCC6/CYP1A1/CYP1B1/FASN/CA9	6
MF	GO:0016705	oxidoreductase activity, acting on paired donors, with incorporation or reduction of molecular oxygen	8/115	179/18432	1.65283e-05	0.000537169	0.000395188	CYP2E1/HMOX1/PTGS2/CYP1A1/CYP1B1/NOS2/CYP19A1/CYP3A4	8
MF	GO:0031625	ubiquitin protein ligase binding	10/115	299/18432	1.80352e-05	0.000547068	0.00040247	NAE1/TPI1/RELA/SQSTM1/HSPA5/BCL2/JUN/HSP90AA1/ABCB1/MDM2	10
MF	GO:0044389	ubiquitin-like protein ligase binding	10/115	318/18432	3.05353e-05	0.000868347	0.00063883	NAE1/TPI1/RELA/SQSTM1/HSPA5/BCL2/JUN/HSP90AA1/ABCB1/MDM2	10
MF	GO:0016725	oxidoreductase activity, acting on CH or CH2 groups	3/115	11/18432	3.7641e-05	0.00095148	0.00069999	RRM1/XDH/CYP3A4	3
MF	GO:0070513	death domain binding	3/115	11/18432	3.7641e-05	0.00095148	0.00069999	BAX/BCL2/BCL2L1	3
MF	GO:0019903	protein phosphatase binding	7/115	149/18432	4.1402e-05	0.000991469	0.000729409	STAT3/BCL2/CDH2/HSP90B1/HSP90AA1/CTNNB1/ERBB2	7
MF	GO:0005506	iron ion binding	7/115	153/18432	4.90145e-05	0.00111508	0.000820347	CYP2E1/HBA2/CYP1A1/CYP1B1/CYP19A1/XDH/CYP3A4	7
MF	GO:0046982	protein heterodimerization activity	10/115	341/18432	5.50072e-05	0.00119182	0.000876806	H3-3B/NAE1/BAX/BCL2/BCL2L1/DDIT3/ITGB1/ADORA1/ERBB2/TUBB2B	10
MF	GO:0001223	transcription coactivator binding	4/115	40/18432	0.000110494	0.00218586	0.00160811	AR/ESR1/RELA/TERT	4
MF	GO:0016709	oxidoreductase activity, acting on paired donors, with incorporation or reduction of molecular oxygen, NAD(P)H as one donor, and incorporation of one atom of oxygen	4/115	40/18432	0.000110494	0.00218586	0.00160811	CYP2E1/CYP1A1/NOS2/CYP3A4	4
MF	GO:0004707	MAP kinase activity	3/115	16/18432	0.000124874	0.0023674	0.00174166	MAPK9/MAPK1/MAPK3	3
MF	GO:0004712	protein serine/threonine/tyrosine kinase activity	4/115	45/18432	0.000175868	0.0032008	0.00235478	MAPK9/AKT1/MAPK1/MAPK3	4
MF	GO:0016209	antioxidant activity	5/115	85/18432	0.000190948	0.0033416	0.00245836	CAT/HBA2/HBB/SOD2/PTGS2	5
MF	GO:0008013	beta-catenin binding	5/115	87/18432	0.00021298	0.00358911	0.00264046	AR/ESR1/CDH1/CDH2/CTNNB1	5
MF	GO:0016829	lyase activity	7/115	199/18432	0.000252108	0.00409675	0.00301392	DDC/TPI1/XRCC6/CYP1A1/CYP1B1/FASN/CA9	7
MF	GO:0140296	general transcription initiation factor binding	4/115	53/18432	0.000332631	0.00506802	0.00372847	AR/ESR1/RELA/JUN	4
MF	GO:0009931	calcium-dependent protein serine/threonine kinase activity	3/115	22/18432	0.000334155	0.00506802	0.00372847	MAPKAPK2/PRKCD/PRKCA	3
MF	GO:0004674	protein serine/threonine kinase activity	10/115	430/18432	0.000362226	0.00513511	0.00377783	CDK2/MAP3K3/MAPK9/MAPKAPK2/SQSTM1/AKT1/MAPK1/MAPK3/PRKCD/PRKCA	10
MF	GO:0010857	calcium-dependent protein kinase activity	3/115	23/18432	0.000382535	0.00513511	0.00377783	MAPKAPK2/PRKCD/PRKCA	3
MF	GO:0019789	SUMO transferase activity	3/115	23/18432	0.000382535	0.00513511	0.00377783	HDAC7/RANBP2/MDM2	3
MF	GO:0004601	peroxidase activity	4/115	55/18432	0.000383723	0.00513511	0.00377783	CAT/HBA2/HBB/PTGS2	4
MF	GO:0016684	oxidoreductase activity, acting on peroxide as acceptor	4/115	57/18432	0.000440191	0.00572248	0.00420994	CAT/HBA2/HBB/PTGS2	4
MF	GO:0106310	protein serine kinase activity	9/115	363/18432	0.000453659	0.00573375	0.00421823	CDK2/MAP3K3/MAPK9/MAPKAPK2/AKT1/MAPK1/MAPK3/PRKCD/PRKCA	9
MF	GO:0047485	protein N-terminus binding	5/115	106/18432	0.000531805	0.00653977	0.00481121	NCOA3/PARP1/RELA/TERT/MDM2	5
MF	GO:0001221	transcription coregulator binding	5/115	109/18432	0.000604072	0.00723296	0.00532119	AR/ESR1/RELA/CTNNB1/TERT	5
MF	GO:0016836	hydro-lyase activity	4/115	65/18432	0.00072614	0.00847163	0.00623245	CYP1A1/CYP1B1/FASN/CA9	4
MF	GO:1990782	protein tyrosine kinase binding	5/115	119/18432	0.000898921	0.0100947	0.00742653	TJP2/SQSTM1/CDH1/ITGB1/HSP90AA1	5
MF	GO:0005518	collagen binding	4/115	69/18432	0.000909633	0.0100947	0.00742653	CTSB/ITGA2/ITGB1/MMP9	4
MF	GO:0004197	cysteine-type endopeptidase activity	5/115	120/18432	0.000933395	0.0101118	0.00743909	BLMH/CASP3/CASP9/CTSB/CTSD	5
MF	GO:0031072	heat shock protein binding	5/115	124/18432	0.00108121	0.0114407	0.00841675	CYP2E1/HSPA5/BAX/ADORA1/CYP1A1	5
MF	GO:0001618	virus receptor activity	4/115	77/18432	0.00137055	0.0141727	0.0104267	ITGA5/MOG/ITGA2/ITGB1	4
MF	GO:0140272	exogenous protein binding	4/115	78/18432	0.00143776	0.0143811	0.0105799	ITGA5/MOG/ITGA2/ITGB1	4
MF	GO:0023023	MHC protein complex binding	3/115	36/18432	0.00145391	0.0143811	0.0105799	B2M/CD8A/HSP90AA1	3
MF	GO:0042162	telomeric DNA binding	3/115	37/18432	0.00157505	0.0152478	0.0112176	RPA1/XRCC6/TERT	3
MF	GO:0031720	haptoglobin binding	2/115	10/18432	0.00168069	0.0152943	0.0112518	HBA2/HBB	2
MF	GO:0045294	alpha-catenin binding	2/115	10/18432	0.00168069	0.0152943	0.0112518	CDH2/CTNNB1	2
MF	GO:0097199	cysteine-type endopeptidase activity involved in apoptotic signaling pathway	2/115	10/18432	0.00168069	0.0152943	0.0112518	CASP3/CASP9	2
MF	GO:0016922	nuclear receptor binding	5/115	139/18432	0.00179349	0.0160007	0.0117715	ESR1/NCOA3/PARP1/CTNNB1/SIRT1	5
MF	GO:0030331	nuclear estrogen receptor binding	3/115	39/18432	0.00183586	0.0160638	0.0118179	ESR1/PARP1/CTNNB1	3
MF	GO:0140662	ATP-dependent protein folding chaperone	3/115	41/18432	0.00212212	0.0182182	0.0134029	HSPA5/HSP90B1/HSP90AA1	3
MF	GO:0019215	intermediate filament binding	2/115	13/18432	0.00287776	0.0232306	0.0170904	VIM/SIRT1	2
MF	GO:0045295	gamma-catenin binding	2/115	13/18432	0.00287776	0.0232306	0.0170904	CDH1/CDH2	2
MF	GO:0001784	phosphotyrosine residue binding	3/115	46/18432	0.00295441	0.0232306	0.0170904	SOCS3/MAPK1/MAPK3	3
MF	GO:0030544	Hsp70 protein binding	3/115	46/18432	0.00295441	0.0232306	0.0170904	CYP2E1/BAX/CYP1A1	3
MF	GO:0005178	integrin binding	5/115	156/18432	0.00296126	0.0232306	0.0170904	ITGA5/ITGA2/ITGA6/ITGB1/PRKCA	5
MF	GO:0005344	oxygen carrier activity	2/115	14/18432	0.00334374	0.024941	0.0183487	HBA2/HBB	2
MF	GO:0008559	ABC-type xenobiotic transporter activity	2/115	14/18432	0.00334374	0.024941	0.0183487	ABCG2/ABCB1	2
MF	GO:0015562	efflux transmembrane transporter activity	2/115	14/18432	0.00334374	0.024941	0.0183487	ABCG2/ABCB1	2
MF	GO:0097153	cysteine-type endopeptidase activity involved in apoptotic process	2/115	15/18432	0.00384248	0.0281989	0.0207455	CASP3/CASP9	2
MF	GO:0004879	nuclear receptor activity	3/115	52/18432	0.00418634	0.0297622	0.0218956	AR/ESR1/STAT3	3
MF	GO:0098531	ligand-activated transcription factor activity	3/115	52/18432	0.00418634	0.0297622	0.0218956	AR/ESR1/STAT3	3
MF	GO:0004698	calcium-dependent protein kinase C activity	2/115	16/18432	0.00437357	0.0301511	0.0221817	PRKCD/PRKCA	2
MF	GO:0019841	retinol binding	2/115	16/18432	0.00437357	0.0301511	0.0221817	RBP1/RBP7	2
MF	GO:0005080	protein kinase C binding	3/115	55/18432	0.00490289	0.0330316	0.0243008	C1QBP/HDAC7/SQSTM1	3
MF	GO:0004697	protein kinase C activity	2/115	17/18432	0.00493658	0.0330316	0.0243008	PRKCD/PRKCA	2
MF	GO:0004175	endopeptidase activity	8/115	426/18432	0.00525057	0.0346233	0.0254719	BLMH/GZMB/MMP2/CASP3/CASP9/CTSB/CTSD/MMP9	8
MF	GO:0004708	MAP kinase kinase activity	2/115	18/18432	0.00553112	0.0356249	0.0262087	MAPK1/MAPK3	2
MF	GO:0008022	protein C-terminus binding	5/115	181/18432	0.00555905	0.0356249	0.0262087	XRCC6/CTNNB1/ERBB2/SIRT1/TERT	5
MF	GO:0045309	protein phosphorylated amino acid binding	3/115	58/18432	0.00568911	0.035952	0.0264494	SOCS3/MAPK1/MAPK3	3
MF	GO:0008234	cysteine-type peptidase activity	5/115	185/18432	0.00608841	0.0378558	0.0278499	BLMH/CASP3/CASP9/CTSB/CTSD	5
MF	GO:0016918	retinal binding	2/115	19/18432	0.00615676	0.0378558	0.0278499	RBP1/RBP7	2
MF	GO:0001098	basal transcription machinery binding	3/115	61/18432	0.00654674	0.0391943	0.0288347	AR/ESR1/NCOA3	3
MF	GO:0001099	basal RNA polymerase II transcription machinery binding	3/115	61/18432	0.00654674	0.0391943	0.0288347	AR/ESR1/NCOA3	3
MF	GO:0000979	RNA polymerase II core promoter sequence-specific DNA binding	2/115	20/18432	0.00681311	0.0392401	0.0288683	H3-3B/RELA	2
MF	GO:0004407	histone deacetylase activity	2/115	20/18432	0.00681311	0.0392401	0.0288683	HDAC7/SIRT1	2
MF	GO:0035173	histone kinase activity	2/115	20/18432	0.00681311	0.0392401	0.0288683	CDK2/PRKCA	2
MF	GO:0098631	cell adhesion mediator activity	3/115	64/18432	0.00747736	0.0416146	0.0306152	ANXA1/ITGA2/ITGB1	3
MF	GO:0008391	arachidonic acid monooxygenase activity	2/115	21/18432	0.00749977	0.0416146	0.0306152	CYP2E1/CYP1A1	2
MF	GO:0033558	protein lysine deacetylase activity	2/115	21/18432	0.00749977	0.0416146	0.0306152	HDAC7/SIRT1	2
MF	GO:0051082	unfolded protein binding	4/115	124/18432	0.00759936	0.0416591	0.030648	NUDC/HSPA5/HSP90B1/HSP90AA1	4
MF	GO:0097110	scaffold protein binding	3/115	66/18432	0.00813901	0.0440863	0.0324337	XRCC6/VIM/HSP90AA1	3
MF	GO:0002039	p53 binding	3/115	67/18432	0.00848236	0.0454056	0.0334042	MUC1/SIRT1/MDM2	3
MF	GO:0044183	protein folding chaperone	3/115	68/18432	0.00883412	0.0467386	0.0343849	HSPA5/HSP90B1/HSP90AA1	3
MF	GO:0016811	hydrolase activity, acting on carbon-nitrogen (but not peptide) bonds, in linear amides	3/115	70/18432	0.00956301	0.0500135	0.0367942	CAT/HDAC7/SIRT1	3
MF	GO:0070412	R-SMAD binding	2/115	24/18432	0.0097376	0.0503478	0.0370402	PARP1/JUN	2
MF	GO:0003684	damaged DNA binding	3/115	71/18432	0.00994024	0.0508181	0.0373861	PARP1/RPA1/XRCC6	3
MF	GO:0001091	RNA polymerase II general transcription initiation factor binding	2/115	25/18432	0.0105415	0.0532933	0.0392071	AR/ESR1	2
MF	GO:0043177	organic acid binding	4/115	137/18432	0.0106986	0.053493	0.039354	DDC/HBA2/HBB/NOS2	4
MF	GO:0002020	protease binding	4/115	139/18432	0.0112379	0.0555786	0.0408884	CASP3/BCL2/ITGB1/MIF	4
MF	GO:0004190	aspartic-type endopeptidase activity	2/115	26/18432	0.0113738	0.0556462	0.0409381	CASP3/CTSD	2
MF	GO:0023026	MHC class II protein complex binding	2/115	27/18432	0.0122341	0.0585949	0.0431074	B2M/HSP90AA1	2
MF	GO:0070001	aspartic-type peptidase activity	2/115	27/18432	0.0122341	0.0585949	0.0431074	CASP3/CTSD	2
MF	GO:0046332	SMAD binding	3/115	78/18432	0.0128225	0.0607734	0.0447101	PARP1/JUN/CTNNB1	3
MF	GO:0043236	laminin binding	2/115	28/18432	0.013122	0.0609235	0.0448205	ITGA2/ITGB1	2
MF	GO:0051019	mitogen-activated protein kinase binding	2/115	28/18432	0.013122	0.0609235	0.0448205	MAPKAPK2/SIRT1	2
MF	GO:0019842	vitamin binding	4/115	149/18432	0.0141966	0.0652468	0.0480011	DDC/RBP1/RBP7/FASN	4

## Sheet: Table S3(KEGG)
ID	Description	GeneRatio	BgRatio	pvalue	p.adjust	qvalue	geneID	Count
hsa04210	Apoptosis	19/102	136/8644	1.01929e-15	2.60939e-13	9.76376e-14	CYCS/GZMB/MAPK9/PARP1/CASP3/CASP9/RELA/AKT1/MAPK1/MAPK3/BAX/BCL2/BCL2L1/CTSB/CTSD/DDIT3/JUN/NFKB1/TUBA1A	19
hsa05417	Lipid and atherosclerosis	22/102	215/8644	3.61373e-15	4.62558e-13	1.73079e-13	CYCS/MAPK9/SOD2/CASP3/CASP9/RELA/AKT1/HSPA5/MAPK1/MAPK3/STAT3/BAX/BCL2/BCL2L1/DDIT3/JUN/MMP9/NFKB1/CYP1A1/HSP90B1/HSP90AA1/PRKCA	22
hsa05222	Small cell lung cancer	15/102	92/8644	1.2929e-13	8.80351e-12	3.29408e-12	CDK2/CYCS/CASP3/CASP9/RELA/AKT1/BAX/BCL2/BCL2L1/ITGA2/ITGA6/ITGB1/PTGS2/NFKB1/NOS2	15
hsa05145	Toxoplasmosis	16/102	111/8644	1.37555e-13	8.80351e-12	3.29408e-12	CYCS/MAPK9/CASP3/CASP9/RELA/AKT1/MAPK1/MAPK3/STAT3/BCL2/BCL2L1/ITGA6/ITGB1/NFKB1/NOS2/TYK2	16
hsa05215	Prostate cancer	15/102	97/8644	2.91135e-13	1.49061e-11	5.57754e-12	AR/CDK2/CASP9/RELA/AKT1/MAPK1/MAPK3/BCL2/MMP9/NFKB1/HSP90B1/HSP90AA1/CTNNB1/ERBB2/MDM2	15
hsa05161	Hepatitis B	17/102	162/8644	4.53662e-12	1.93562e-10	7.24267e-11	CDK2/CYCS/MAPK9/CASP3/CASP9/RELA/AKT1/MAPK1/MAPK3/STAT3/BAX/BCL2/JUN/MMP9/NFKB1/PRKCA/TYK2	17
hsa04933	AGE-RAGE signaling pathway in diabetic complications	14/102	100/8644	7.80442e-12	2.85419e-10	1.06797e-10	MAPK9/MMP2/CASP3/RELA/AKT1/MAPK1/MAPK3/STAT3/BAX/BCL2/JUN/NFKB1/PRKCD/PRKCA	14
hsa05162	Measles	15/102	138/8644	5.53593e-11	1.7715e-09	6.62855e-10	CDK2/CYCS/MAPK9/CASP3/CASP9/RELA/AKT1/STAT3/BAX/BCL2/BCL2L1/JUN/NFKB1/TLR9/TYK2	15
hsa01522	Endocrine resistance	13/102	98/8644	9.2497e-11	2.63102e-09	9.84471e-10	ESR1/MAPK9/MMP2/NCOA3/AKT1/MAPK1/MAPK3/BAX/BCL2/JUN/MMP9/ERBB2/MDM2	13
hsa05206	MicroRNAs in cancer	20/102	310/8644	3.88854e-10	9.95467e-09	3.72481e-09	HMOX1/ITGA5/ZEB2/CASP3/MAPK1/MAPK3/STAT3/VIM/BCL2/MMP9/PTGS2/NFKB1/CYP1B1/ABCB1/PRKCA/ERBB2/SIRT1/CDC25B/DNMT1/MDM2	20
hsa05132	Salmonella infection	18/102	249/8644	5.27905e-10	1.22858e-08	4.59707e-09	CYCS/MAPK9/MYO6/CASP3/RELA/AKT1/MAPK1/MAPK3/BAX/BCL2/JUN/NFKB1/HSP90B1/HSP90AA1/CTNNB1/TUBB2B/TLR9/TUBA1A	18
hsa01524	Platinum drug resistance	11/102	73/8644	6.92442e-10	1.47721e-08	5.52739e-09	CYCS/CASP3/CASP9/AKT1/MAPK1/MAPK3/BAX/BCL2/BCL2L1/ERBB2/MDM2	11
hsa05167	Kaposi sarcoma-associated herpesvirus infection	16/102	194/8644	7.79588e-10	1.47839e-08	5.53179e-09	CYCS/MAPK9/MAPKAPK2/CASP3/CASP9/RELA/AKT1/MAPK1/MAPK3/STAT3/BAX/JUN/PTGS2/NFKB1/CTNNB1/TYK2	16
hsa04657	IL-17 signaling pathway	12/102	94/8644	8.08492e-10	1.47839e-08	5.53179e-09	MAPK9/SRSF1/CASP3/RELA/MAPK1/MAPK3/JUN/MMP9/PTGS2/NFKB1/HSP90B1/HSP90AA1	12
hsa05212	Pancreatic cancer	11/102	76/8644	1.08238e-09	1.84725e-08	6.91201e-09	MAPK9/CASP9/RELA/AKT1/MAPK1/MAPK3/STAT3/BAX/BCL2L1/NFKB1/ERBB2	11
hsa05169	Epstein-Barr virus infection	16/102	202/8644	1.41482e-09	2.26371e-08	8.47031e-09	B2M/CDK2/CYCS/MAPK9/CASP3/CASP9/RELA/AKT1/STAT3/VIM/BAX/BCL2/JUN/NFKB1/MDM2/TYK2	16
hsa05207	Chemical carcinogenesis - receptor activation	16/102	212/8644	2.86918e-09	4.32064e-08	1.61669e-08	AR/ESR1/RELA/AKT1/MAPK1/MAPK3/STAT3/BCL2/JUN/NFKB1/CYP1A1/CYP1B1/HSP90B1/HSP90AA1/PRKCA/CYP3A4	16
hsa05131	Shigellosis	17/102	247/8644	3.57793e-09	5.08861e-08	1.90404e-08	CYCS/H3-3B/ITGA5/MAPK9/RELA/SQSTM1/AKT1/MAPK1/MAPK3/BAX/BCL2/BCL2L1/ITGB1/JUN/NFKB1/PRKCD/MDM2	17
hsa05160	Hepatitis C	14/102	158/8644	3.86945e-09	5.21357e-08	1.9508e-08	CDK2/CYCS/SOCS3/CASP3/CASP9/RELA/AKT1/MAPK1/MAPK3/STAT3/BAX/NFKB1/CTNNB1/TYK2	14
hsa05210	Colorectal cancer	11/102	86/8644	4.19471e-09	5.36923e-08	2.00904e-08	CYCS/MAPK9/CASP3/CASP9/AKT1/MAPK1/MAPK3/BAX/BCL2/JUN/CTNNB1	11
hsa04066	HIF-1 signaling pathway	12/102	109/8644	4.58617e-09	5.59076e-08	2.09194e-08	HMOX1/RELA/AKT1/MAPK1/MAPK3/STAT3/BCL2/NFKB1/PDK1/PRKCA/NOS2/ERBB2	12
hsa04915	Estrogen signaling pathway	13/102	137/8644	6.30795e-09	7.34016e-08	2.74652e-08	ESR1/MMP2/NCOA3/AKT1/MAPK1/MAPK3/BCL2/CTSD/JUN/MMP9/HSP90B1/HSP90AA1/PRKCD	13
hsa05163	Human cytomegalovirus infection	16/102	225/8644	6.79536e-09	7.56353e-08	2.8301e-08	B2M/CYCS/CASP3/CASP9/RELA/AKT1/MAPK1/MAPK3/STAT3/BAX/PTGS2/NFKB1/PRKCA/CTNNB1/CXCR2/MDM2	16
hsa05418	Fluid shear stress and atherosclerosis	13/102	139/8644	7.53508e-09	8.03742e-08	3.00742e-08	HMOX1/MAPK9/MMP2/RELA/SQSTM1/AKT1/BCL2/JUN/MMP9/NFKB1/HSP90B1/HSP90AA1/CTNNB1	13
hsa04722	Neurotrophin signaling pathway	12/102	119/8644	1.26012e-08	1.29036e-07	4.82825e-08	MAP3K3/MAPK9/MAPKAPK2/RELA/AKT1/MAPK1/MAPK3/BAX/BCL2/JUN/NFKB1/PRKCD	12
hsa05205	Proteoglycans in cancer	15/102	205/8644	1.4348e-08	1.41273e-07	5.28612e-08	ESR1/ITGA5/MMP2/CASP3/AKT1/MAPK1/MAPK3/STAT3/ITGA2/ITGB1/MMP9/PRKCA/CTNNB1/ERBB2/MDM2	15
hsa05133	Pertussis	10/102	76/8644	1.67438e-08	1.58756e-07	5.94029e-08	ITGA5/MAPK9/CASP3/RELA/MAPK1/MAPK3/ITGB1/JUN/NFKB1/NOS2	10
hsa05152	Tuberculosis	14/102	180/8644	2.09092e-08	1.9117e-07	7.15315e-08	CYCS/MAPK9/CASP3/CASP9/RELA/AKT1/MAPK1/MAPK3/BAX/BCL2/CTSD/NFKB1/NOS2/TLR9	14
hsa05170	Human immunodeficiency virus 1 infection	15/102	212/8644	2.25932e-08	1.99443e-07	7.46272e-08	B2M/CYCS/MAPK9/CASP3/CASP9/RELA/AKT1/MAPK1/MAPK3/BAX/BCL2/BCL2L1/JUN/NFKB1/PRKCA	15
hsa04625	C-type lectin receptor signaling pathway	11/102	104/8644	3.20953e-08	2.7388e-07	1.0248e-07	MAPK9/MAPKAPK2/RELA/AKT1/MAPK1/MAPK3/JUN/PTGS2/NFKB1/PRKCD/MDM2	11
hsa04215	Apoptosis - multiple species	7/102	32/8644	6.83976e-08	5.60195e-07	2.09612e-07	CYCS/MAPK9/CASP3/CASP9/BAX/BCL2/BCL2L1	7
hsa05130	Pathogenic Escherichia coli infection	14/102	198/8644	7.00244e-08	5.60195e-07	2.09612e-07	CYCS/MAPK9/MYO6/CASP3/CASP9/RELA/MAPK1/MAPK3/BAX/ITGB1/JUN/NFKB1/TUBB2B/TUBA1A	14
hsa04668	TNF signaling pathway	11/102	114/8644	8.39978e-08	6.51619e-07	2.43821e-07	MAPK9/SOCS3/CASP3/RELA/AKT1/MAPK1/MAPK3/JUN/MMP9/PTGS2/NFKB1	11
hsa04510	Focal adhesion	14/102	203/8644	9.5726e-08	7.2076e-07	2.69692e-07	ARHGAP5/ITGA5/MAPK9/AKT1/MAPK1/MAPK3/BCL2/ITGA2/ITGA6/ITGB1/JUN/PRKCA/CTNNB1/ERBB2	14
hsa04917	Prolactin signaling pathway	9/102	70/8644	1.11206e-07	8.13392e-07	3.04353e-07	ESR1/MAPK9/SOCS3/RELA/AKT1/MAPK1/MAPK3/STAT3/NFKB1	9
hsa05022	Pathways of neurodegeneration - multiple diseases	21/102	476/8644	1.1731e-07	8.34201e-07	3.12139e-07	CAT/CYCS/MAPK9/CASP3/CASP9/RELA/SQSTM1/HSPA5/MAPK1/MAPK3/BAX/BCL2/BCL2L1/DDIT3/PTGS2/NFKB1/PRKCA/CTNNB1/NOS2/TUBB2B/TUBA1A	21
hsa04071	Sphingolipid signaling pathway	11/102	121/8644	1.55679e-07	1.07713e-06	4.03038e-07	MAPK9/RELA/AKT1/MAPK1/MAPK3/BAX/BCL2/CTSD/ADORA1/NFKB1/PRKCA	11
hsa04151	PI3K-Akt signaling pathway	18/102	359/8644	1.63956e-07	1.10454e-06	4.13296e-07	CDK2/ITGA5/CASP9/RELA/AKT1/MAPK1/MAPK3/BCL2/BCL2L1/ITGA2/ITGA6/ITGB1/NFKB1/HSP90B1/HSP90AA1/PRKCA/ERBB2/MDM2	18
hsa05165	Human papillomavirus infection	17/102	331/8644	2.69021e-07	1.76588e-06	6.60753e-07	CDK2/ITGA5/CASP3/RELA/AKT1/MAPK1/MAPK3/BAX/ITGA2/ITGA6/ITGB1/PTGS2/NFKB1/CTNNB1/TERT/MDM2/TYK2	17
hsa04926	Relaxin signaling pathway	11/102	129/8644	3.0005e-07	1.91421e-06	7.16255e-07	MAPK9/MMP2/RELA/AKT1/MAPK1/MAPK3/JUN/MMP9/NFKB1/PRKCA/NOS2	11
hsa05208	Chemical carcinogenesis - reactive oxygen species	14/102	223/8644	3.06573e-07	1.91421e-06	7.16255e-07	CAT/CYP2E1/HMOX1/MAPK9/SOD2/RELA/AKT1/MAPK1/MAPK3/JUN/NFKB1/CYP1A1/CYP1B1/PRKCD	14
hsa01521	EGFR tyrosine kinase inhibitor resistance	9/102	79/8644	3.22395e-07	1.96507e-06	7.35286e-07	AKT1/MAPK1/MAPK3/STAT3/BAX/BCL2/BCL2L1/PRKCA/ERBB2	9
hsa05213	Endometrial cancer	8/102	58/8644	3.35591e-07	1.99794e-06	7.47583e-07	CASP9/AKT1/MAPK1/MAPK3/BAX/CDH1/CTNNB1/ERBB2	8
hsa05219	Bladder cancer	7/102	41/8644	4.18833e-07	2.43685e-06	9.11814e-07	MMP2/MAPK1/MAPK3/CDH1/MMP9/ERBB2/MDM2	7
hsa05164	Influenza A	12/102	171/8644	7.04116e-07	4.00564e-06	1.49882e-06	CYCS/SOCS3/CASP3/CASP9/RELA/AKT1/MAPK1/MAPK3/BAX/NFKB1/PRKCA/TYK2	12
hsa05235	PD-L1 expression and PD-1 checkpoint pathway in cancer	9/102	89/8644	9.03277e-07	5.02693e-06	1.88097e-06	MAP3K3/RELA/AKT1/MAPK1/MAPK3/STAT3/JUN/NFKB1/TLR9	9
hsa05226	Gastric cancer	11/102	149/8644	1.28018e-06	6.9729e-06	2.6091e-06	CDK2/AKT1/MAPK1/MAPK3/BAX/BCL2/CDH1/ABCB1/CTNNB1/ERBB2/TERT	11
hsa04621	NOD-like receptor signaling pathway	12/102	186/8644	1.72398e-06	9.19459e-06	3.44041e-06	MAPK9/RELA/MAPK1/MAPK3/BCL2/BCL2L1/CTSB/JUN/NFKB1/HSP90AA1/PRKCD/TYK2	12
hsa05223	Non-small cell lung cancer	8/102	72/8644	1.82921e-06	9.45609e-06	3.53826e-06	CASP9/AKT1/MAPK1/MAPK3/STAT3/BAX/PRKCA/ERBB2	8
hsa05166	Human T-cell leukemia virus 1 infection	13/102	222/8644	1.84689e-06	9.45609e-06	3.53826e-06	B2M/CDK2/MAP3K3/MAPK9/RELA/AKT1/MAPK1/MAPK3/BAX/BCL2L1/JUN/NFKB1/TERT	13
hsa04932	Non-alcoholic fatty liver disease	11/102	155/8644	1.89221e-06	9.49813e-06	3.55399e-06	CYCS/CYP2E1/MAPK9/SOCS3/CASP3/RELA/AKT1/BAX/DDIT3/JUN/NFKB1	11
hsa04115	p53 signaling pathway	8/102	74/8644	2.25907e-06	1.11216e-05	4.16144e-06	CDK2/CYCS/CASP3/CASP9/BAX/BCL2/BCL2L1/MDM2	8
hsa05220	Chronic myeloid leukemia	8/102	76/8644	2.77198e-06	1.33892e-05	5.00994e-06	RELA/AKT1/MAPK1/MAPK3/BAX/BCL2L1/NFKB1/MDM2	8
hsa05142	Chagas disease	9/102	102/8644	2.8678e-06	1.35955e-05	5.08713e-06	MAPK9/RELA/AKT1/MAPK1/MAPK3/JUN/NFKB1/NOS2/TLR9	9
hsa04068	FoxO signaling pathway	10/102	131/8644	2.95934e-06	1.37744e-05	5.15406e-06	CAT/CDK2/MAPK9/SOD2/AKT1/MAPK1/MAPK3/STAT3/SIRT1/MDM2	10
hsa05140	Leishmaniasis	8/102	77/8644	3.0635e-06	1.40046e-05	5.24019e-06	RELA/MAPK1/MAPK3/ITGB1/JUN/PTGS2/NFKB1/NOS2	8
hsa04380	Osteoclast differentiation	10/102	135/8644	3.88616e-06	1.74536e-05	6.53075e-06	MAPK9/SOCS3/RELA/SQSTM1/AKT1/MAPK1/MAPK3/JUN/NFKB1/TYK2	10
hsa05135	Yersinia infection	10/102	137/8644	4.43746e-06	1.93866e-05	7.25404e-06	CD8A/ITGA5/MAPK9/RELA/AKT1/MAPK1/MAPK3/ITGB1/JUN/NFKB1	10
hsa05203	Viral carcinogenesis	12/102	204/8644	4.52821e-06	1.93866e-05	7.25404e-06	CDK2/HDAC7/MAPKAPK2/CASP3/RELA/MAPK1/MAPK3/STAT3/BAX/JUN/NFKB1/MDM2	12
hsa04620	Toll-like receptor signaling pathway	9/102	108/8644	4.61947e-06	1.93866e-05	7.25404e-06	MAPK9/RELA/AKT1/MAPK1/MAPK3/JUN/NFKB1/TLR9/TYK2	9
hsa04659	Th17 cell differentiation	9/102	108/8644	4.61947e-06	1.93866e-05	7.25404e-06	MAPK9/RELA/MAPK1/MAPK3/STAT3/JUN/NFKB1/HSP90AA1/TYK2	9
hsa04370	VEGF signaling pathway	7/102	59/8644	5.34245e-06	2.20591e-05	8.25404e-06	MAPKAPK2/CASP9/AKT1/MAPK1/MAPK3/PTGS2/PRKCA	7
hsa05010	Alzheimer disease	16/102	384/8644	9.59154e-06	3.89752e-05	1.45836e-05	CYCS/MAPK9/NAE1/CASP3/CASP9/RELA/AKT1/MAPK1/MAPK3/DDIT3/PTGS2/NFKB1/CTNNB1/NOS2/TUBB2B/TUBA1A	16
hsa04010	MAPK signaling pathway	14/102	301/8644	1.06947e-05	4.27787e-05	1.60068e-05	MAP3K3/MAPK9/MAPKAPK2/CASP3/RELA/AKT1/MAPK1/MAPK3/DDIT3/JUN/NFKB1/PRKCA/ERBB2/CDC25B	14
hsa04919	Thyroid hormone signaling pathway	9/102	121/8644	1.17557e-05	4.62992e-05	1.73241e-05	ESR1/NCOA3/CASP9/AKT1/MAPK1/MAPK3/PRKCA/CTNNB1/MDM2	9
hsa04912	GnRH signaling pathway	8/102	93/8644	1.26952e-05	4.92419e-05	1.84252e-05	MAP3K3/MAPK9/MMP2/MAPK1/MAPK3/JUN/PRKCD/PRKCA	8
hsa04218	Cellular senescence	10/102	156/8644	1.40884e-05	5.38305e-05	2.01422e-05	CDK2/MAPKAPK2/RELA/SQSTM1/AKT1/MAPK1/MAPK3/NFKB1/SIRT1/MDM2	10
hsa04140	Autophagy - animal	10/102	165/8644	2.29853e-05	8.65327e-05	3.23786e-05	MAPK9/SQSTM1/AKT1/MAPK1/MAPK3/BCL2/BCL2L1/CTSB/CTSD/PRKCD	10
hsa04914	Progesterone-mediated oocyte maturation	8/102	102/8644	2.50519e-05	9.29463e-05	3.47784e-05	CDK2/MAD2L2/MAPK9/AKT1/MAPK1/MAPK3/HSP90AA1/CDC25B	8
hsa04936	Alcoholic liver disease	9/102	142/8644	4.23624e-05	0.000154925	5.79696e-05	CYP2E1/MAPK9/CASP3/RELA/AKT1/NFKB1/FASN/CTNNB1/SIRT1	9
hsa05224	Breast cancer	9/102	147/8644	5.55916e-05	0.000198226	7.41717e-05	ESR1/NCOA3/AKT1/MAPK1/MAPK3/BAX/JUN/CTNNB1/ERBB2	9
hsa05412	Arrhythmogenic right ventricular cardiomyopathy	7/102	84/8644	5.5751e-05	0.000198226	7.41717e-05	EMD/ITGA5/CDH2/ITGA2/ITGA6/ITGB1/CTNNB1	7
hsa04012	ErbB signaling pathway	7/102	85/8644	6.01725e-05	0.000211016	7.89574e-05	MAPK9/AKT1/MAPK1/MAPK3/JUN/PRKCA/ERBB2	7
hsa05216	Thyroid cancer	5/102	37/8644	6.69589e-05	0.000231642	8.66751e-05	MAPK1/MAPK3/BAX/CDH1/CTNNB1	5
hsa05020	Prion disease	12/102	272/8644	8.00597e-05	0.000272261	0.000101874	CYCS/MAPK9/CASP3/CASP9/HSPA5/MAPK1/MAPK3/BAX/DDIT3/PRKCD/TUBB2B/TUBA1A	12
hsa04211	Longevity regulating pathway	7/102	89/8644	8.08276e-05	0.000272261	0.000101874	CAT/SOD2/RELA/AKT1/BAX/NFKB1/SIRT1	7
hsa04660	T cell receptor signaling pathway	8/102	121/8644	8.55004e-05	0.000284261	0.000106364	CD8A/MAPK9/RELA/AKT1/MAPK1/MAPK3/JUN/NFKB1	8
hsa05014	Amyotrophic lateral sclerosis	14/102	364/8644	8.74437e-05	0.000286995	0.000107387	CAT/CYCS/RANBP2/CASP3/CASP9/SQSTM1/HSPA5/BAX/BCL2/BCL2L1/DDIT3/NOS2/TUBB2B/TUBA1A	14
hsa04658	Th1 and Th2 cell differentiation	7/102	92/8644	9.98444e-05	0.000323546	0.000121064	MAPK9/RELA/MAPK1/MAPK3/JUN/NFKB1/TYK2	7
hsa00380	Tryptophan metabolism	5/102	42/8644	0.000124709	0.000399069	0.000149323	CAT/DDC/CYP1A1/CYP1B1/MAOA	5
hsa05221	Acute myeloid leukemia	6/102	67/8644	0.000129833	0.000410338	0.000153539	RELA/AKT1/MAPK1/MAPK3/STAT3/NFKB1	6
hsa05415	Diabetic cardiomyopathy	10/102	203/8644	0.000132921	0.000414972	0.000155273	MAPK9/MMP2/PARP1/RELA/AKT1/CTSD/MMP9/NFKB1/PRKCD/PRKCA	10
hsa04920	Adipocytokine signaling pathway	6/102	69/8644	0.000153023	0.000471974	0.000176602	MAPK9/SOCS3/RELA/AKT1/STAT3/NFKB1	6
hsa05225	Hepatocellular carcinoma	9/102	168/8644	0.0001556	0.00047421	0.000177439	HMOX1/AKT1/MAPK1/MAPK3/BAX/BCL2L1/PRKCA/CTNNB1/TERT	9
hsa05120	Epithelial cell signaling in Helicobacter pylori infection	6/102	70/8644	0.000165786	0.000499308	0.00018683	MAPK9/CASP3/RELA/JUN/NFKB1/CXCR2	6
hsa04930	Type II diabetes mellitus	5/102	46/8644	0.000193589	0.000570361	0.000213416	MAPK9/SOCS3/MAPK1/MAPK3/PRKCD	5
hsa05218	Melanoma	6/102	72/8644	0.000193833	0.000570361	0.000213416	AKT1/MAPK1/MAPK3/BAX/CDH1/MDM2	6
hsa05214	Glioma	6/102	75/8644	0.000242794	0.000706309	0.000264285	AKT1/MAPK1/MAPK3/BAX/PRKCA/MDM2	6
hsa05030	Cocaine addiction	5/102	49/8644	0.000261875	0.000753257	0.000281852	DDC/RELA/JUN/NFKB1/MAOA	5
hsa04931	Insulin resistance	7/102	108/8644	0.000272493	0.000775091	0.000290022	MAPK9/SOCS3/RELA/AKT1/STAT3/NFKB1/PRKCD	7
hsa05012	Parkinson disease	11/102	266/8644	0.000283935	0.000798761	0.000298878	CYCS/MAPK9/CASP3/CASP9/HSPA5/BAX/BCL2L1/DDIT3/TUBB2B/MAOA/TUBA1A	11
hsa04726	Serotonergic synapse	7/102	115/8644	0.000400346	0.00111401	0.000416837	DDC/CASP3/MAPK1/MAPK3/PTGS2/PRKCA/MAOA	7
hsa05202	Transcriptional misregulation in cancer	9/102	193/8644	0.000437661	0.00120475	0.000450789	GZMB/H3-3B/RELA/BAX/BCL2L1/DDIT3/MMP9/NFKB1/MDM2	9
hsa04662	B cell receptor signaling pathway	6/102	84/8644	0.00045	0.00122553	0.000458566	RELA/AKT1/MAPK1/MAPK3/JUN/NFKB1	6
hsa05134	Legionellosis	5/102	56/8644	0.000491454	0.00132434	0.000495538	CYCS/CASP3/CASP9/RELA/NFKB1	5
hsa04935	Growth hormone synthesis, secretion and action	7/102	120/8644	0.000518102	0.0013816	0.000516965	MAPK9/SOCS3/AKT1/MAPK1/MAPK3/STAT3/PRKCA	7
hsa04217	Necroptosis	8/102	159/8644	0.000557302	0.00147082	0.000550348	MAPK9/PARP1/SQSTM1/STAT3/BAX/BCL2/HSP90AA1/TYK2	8
hsa00140	Steroid hormone biosynthesis	5/102	62/8644	0.000787342	0.00205673	0.000769582	CYP2E1/CYP1A1/CYP1B1/CYP19A1/CYP3A4	5
hsa00360	Phenylalanine metabolism	3/102	16/8644	0.000798982	0.00206606	0.000773072	DDC/MIF/MAOA	3
hsa05143	African trypanosomiasis	4/102	37/8644	0.000894989	0.00229117	0.000857305	HBA2/HBB/PRKCA/TLR9	4
hsa05231	Choline metabolism in cancer	6/102	98/8644	0.00102055	0.00258674	0.000967898	MAPK9/AKT1/MAPK1/MAPK3/JUN/PRKCA	6
hsa04910	Insulin signaling pathway	7/102	137/8644	0.00113811	0.00285643	0.00106881	FBP1/MAPK9/SOCS3/AKT1/MAPK1/MAPK3/FASN	7
hsa04664	Fc epsilon RI signaling pathway	5/102	68/8644	0.00119954	0.00298137	0.00111556	MAPK9/AKT1/MAPK1/MAPK3/PRKCA	5
hsa05146	Amoebiasis	6/102	102/8644	0.00125703	0.00309423	0.00115779	CD1A/CASP3/RELA/NFKB1/PRKCA/NOS2	6
hsa05031	Amphetamine addiction	5/102	69/8644	0.00128129	0.00312392	0.0011689	DDC/JUN/PRKCA/SIRT1/MAOA	5
hsa05204	Chemical carcinogenesis - DNA adducts	5/102	70/8644	0.0013671	0.00327083	0.00122387	CYP2E1/PTGS2/CYP1A1/CYP1B1/CYP3A4	5
hsa05230	Central carbon metabolism in cancer	5/102	70/8644	0.0013671	0.00327083	0.00122387	AKT1/MAPK1/MAPK3/PDK1/ERBB2	5
hsa04064	NF-kappa B signaling pathway	6/102	104/8644	0.00138996	0.00329473	0.00123281	PARP1/RELA/BCL2/BCL2L1/PTGS2/NFKB1	6
hsa05171	Coronavirus disease - COVID-19	9/102	232/8644	0.00162194	0.00380934	0.00142537	MAPK9/RELA/MAPK1/MAPK3/STAT3/JUN/NFKB1/PRKCA/TYK2	9
hsa04613	Neutrophil extracellular trap formation	8/102	191/8644	0.00182884	0.00425621	0.00159258	H3-3B/HDAC7/RELA/AKT1/MAPK1/MAPK3/NFKB1/PRKCA	8
hsa04062	Chemokine signaling pathway	8/102	192/8644	0.00189004	0.004359	0.00163104	RELA/AKT1/MAPK1/MAPK3/STAT3/NFKB1/PRKCD/CXCR2	8
hsa05100	Bacterial invasion of epithelial cells	5/102	77/8644	0.00209143	0.00478042	0.00178873	ITGA5/MAD2L2/CDH1/ITGB1/CTNNB1	5
hsa04612	Antigen processing and presentation	5/102	78/8644	0.00221407	0.00501594	0.00187685	B2M/CD8A/HSPA5/CTSB/HSP90AA1	5
hsa04670	Leukocyte transendothelial migration	6/102	115/8644	0.002323	0.00521657	0.00195192	ARHGAP5/MMP2/ITGB1/MMP9/PRKCA/CTNNB1	6
hsa00983	Drug metabolism - other enzymes	5/102	80/8644	0.00247495	0.00550946	0.00206152	CYP2E1/IMPDH2/RRM1/XDH/CYP3A4	5
hsa04913	Ovarian steroidogenesis	4/102	51/8644	0.0029853	0.00658825	0.00246518	PTGS2/CYP1A1/CYP1B1/CYP19A1	4
hsa04540	Gap junction	5/102	88/8644	0.00374536	0.00819498	0.00306638	MAPK1/MAPK3/PRKCA/TUBB2B/TUBA1A	5
hsa04141	Protein processing in endoplasmic reticulum	7/102	170/8644	0.00387762	0.00834176	0.0031213	MAPK9/HSPA5/BAX/BCL2/DDIT3/HSP90B1/HSP90AA1	7
hsa04530	Tight junction	7/102	170/8644	0.00387762	0.00834176	0.0031213	CD1A/MAPK9/TJP2/ITGB1/JUN/ERBB2/TUBA1A	7
hsa04520	Adherens junction	5/102	93/8644	0.00474431	0.0101212	0.00378712	MAPK1/MAPK3/CDH1/CTNNB1/ERBB2	5
hsa04024	cAMP signaling pathway	8/102	225/8644	0.00500016	0.0105789	0.00395837	MAPK9/RELA/AKT1/MAPK1/MAPK3/JUN/ADORA1/NFKB1	8
hsa01523	Antifolate resistance	3/102	30/8644	0.00513945	0.0107844	0.00403529	RELA/ABCG2/NFKB1	3
hsa04666	Fc gamma R-mediated phagocytosis	5/102	97/8644	0.00566981	0.011672	0.00436742	AKT1/MAPK1/MAPK3/PRKCD/PRKCA	5
hsa05410	Hypertrophic cardiomyopathy	5/102	97/8644	0.00566981	0.011672	0.00436742	EMD/ITGA5/ITGA2/ITGA6/ITGB1	5
hsa04213	Longevity regulating pathway - multiple species	4/102	61/8644	0.00569924	0.011672	0.00436742	CAT/SOD2/AKT1/SIRT1	4
hsa04640	Hematopoietic cell lineage	5/102	99/8644	0.00617741	0.0125509	0.00469628	CD1A/CD8A/ITGA5/ITGA2/ITGA6	5
hsa04014	Ras signaling pathway	8/102	236/8644	0.00662918	0.0133628	0.00500004	MAPK9/RELA/AKT1/MAPK1/MAPK3/BCL2L1/NFKB1/PRKCA	8
hsa04929	GnRH secretion	4/102	64/8644	0.00675519	0.0135104	0.00505528	AKT1/MAPK1/MAPK3/PRKCA	4
hsa05321	Inflammatory bowel disease	4/102	65/8644	0.00713406	0.0141575	0.00529743	RELA/STAT3/JUN/NFKB1	4
hsa04137	Mitophagy - animal	5/102	103/8644	0.00728718	0.0142406	0.00532851	MAPK9/RELA/SQSTM1/BCL2L1/JUN	5
hsa05414	Dilated cardiomyopathy	5/102	103/8644	0.00728718	0.0142406	0.00532851	EMD/ITGA5/ITGA2/ITGA6/ITGB1	5
hsa00350	Tyrosine metabolism	3/102	36/8644	0.00858891	0.0166573	0.00623278	DDC/MIF/MAOA	3
hsa05211	Renal cell carcinoma	4/102	69/8644	0.00878953	0.0169182	0.00633041	AKT1/MAPK1/MAPK3/JUN	4
hsa04960	Aldosterone-regulated sodium reabsorption	3/102	37/8644	0.00926778	0.0177056	0.00662505	MAPK1/MAPK3/PRKCA	3
hsa04148	Efferocytosis	6/102	156/8644	0.0101948	0.0193324	0.00723376	MAPKAPK2/CASP3/MAPK1/MAPK3/PTGS2/SIRT1	6
hsa04725	Cholinergic synapse	5/102	113/8644	0.0106571	0.0200604	0.00750616	AKT1/MAPK1/MAPK3/BCL2/PRKCA	5
hsa04015	Rap1 signaling pathway	7/102	210/8644	0.0119136	0.0222619	0.00832991	AKT1/MAPK1/MAPK3/CDH1/ITGB1/PRKCA/CTNNB1	7
hsa00980	Metabolism of xenobiotics by cytochrome P450	4/102	78/8644	0.0133846	0.0248293	0.00929058	CYP2E1/CYP1A1/CYP1B1/CYP3A4	4
hsa04630	JAK-STAT signaling pathway	6/102	166/8644	0.0135573	0.0249688	0.00934277	SOCS3/AKT1/STAT3/BCL2/BCL2L1/TYK2	6
hsa04611	Platelet activation	5/102	124/8644	0.0154528	0.0282566	0.010573	AKT1/MAPK1/MAPK3/ITGA2/ITGB1	5
hsa04146	Peroxisome	4/102	83/8644	0.0164931	0.0299449	0.0112047	CAT/SOD2/NOS2/XDH	4
hsa04810	Regulation of actin cytoskeleton	7/102	229/8644	0.0183987	0.0331694	0.0124113	ITGA5/AKT1/MAPK1/MAPK3/ITGA2/ITGA6/ITGB1	7
hsa04114	Oocyte meiosis	5/102	131/8644	0.0191574	0.0342958	0.0128327	AR/CDK2/MAD2L2/MAPK1/MAPK3	5
hsa04650	Natural killer cell mediated cytotoxicity	5/102	132/8644	0.0197304	0.0348343	0.0130342	GZMB/CASP3/MAPK1/MAPK3/PRKCA	5
hsa04728	Dopaminergic synapse	5/102	132/8644	0.0197304	0.0348343	0.0130342	DDC/MAPK9/AKT1/PRKCA/MAOA	5
hsa04512	ECM-receptor interaction	4/102	89/8644	0.0207779	0.0364326	0.0136323	ITGA5/ITGA2/ITGA6/ITGB1	4
hsa05144	Malaria	3/102	50/8644	0.0209455	0.0364765	0.0136487	HBA2/HBB/TLR9	3
hsa05034	Alcoholism	6/102	188/8644	0.0235469	0.0407297	0.0152402	DDC/H3-3B/HDAC7/MAPK1/MAPK3/MAOA	6
hsa04371	Apelin signaling pathway	5/102	139/8644	0.0240579	0.0413344	0.0154664	AKT1/MAPK1/MAPK3/CDH1/NOS2	5
hsa04550	Signaling pathways regulating pluripotency of stem cells	5/102	143/8644	0.0267861	0.0457149	0.0171055	AKT1/MAPK1/MAPK3/STAT3/CTNNB1	5
hsa05016	Huntington disease	8/102	306/8644	0.027848	0.0472126	0.0176659	CYCS/MAPK9/SOD2/CASP3/CASP9/BAX/TUBB2B/TUBA1A	8
hsa04072	Phospholipase D signaling pathway	5/102	148/8644	0.0304649	0.0509739	0.0190733	AKT1/MAPK1/MAPK3/PRKCA/CXCR2	5
hsa04723	Retrograde endocannabinoid signaling	5/102	148/8644	0.0304649	0.0509739	0.0190733	MAPK9/MAPK1/MAPK3/PTGS2/PRKCA	5
hsa04923	Regulation of lipolysis in adipocytes	3/102	58/8644	0.0308306	0.0512508	0.0191769	AKT1/PTGS2/ADORA1	3
hsa04916	Melanogenesis	4/102	101/8644	0.0312469	0.0516078	0.0193105	MAPK1/MAPK3/PRKCA/CTNNB1	4
hsa04730	Long-term depression	3/102	60/8644	0.0336236	0.0548314	0.0205167	MAPK1/MAPK3/PRKCA	3
hsa04145	Phagosome	5/102	152/8644	0.0336271	0.0548314	0.0205167	ITGA5/ITGA2/ITGB1/TUBB2B/TUBA1A	5
hsa04261	Adrenergic signaling in cardiomyocytes	5/102	154/8644	0.0352822	0.0568066	0.0212558	AKT1/MAPK1/MAPK3/BCL2/PRKCA	5
hsa04921	Oxytocin signaling pathway	5/102	154/8644	0.0352822	0.0568066	0.0212558	MAPK1/MAPK3/JUN/PTGS2/PRKCA	5
hsa04928	Parathyroid hormone synthesis, secretion and action	4/102	106/8644	0.036379	0.0582065	0.0217796	MAPK1/MAPK3/BCL2/PRKCA	4
hsa04514	Cell adhesion molecules	5/102	158/8644	0.0387422	0.0616026	0.0230503	CD8A/CDH1/CDH2/ITGA6/ITGB1	5
hsa04720	Long-term potentiation	3/102	67/8644	0.0443958	0.0697258	0.0260899	MAPK1/MAPK3/PRKCA	3
hsa05416	Viral myocarditis	3/102	67/8644	0.0443958	0.0697258	0.0260899	CYCS/CASP3/CASP9	3
hsa04022	cGMP-PKG signaling pathway	5/102	167/8644	0.0472664	0.0737816	0.0276074	AKT1/MAPK1/MAPK3/PDE5A/ADORA1	5
hsa00591	Linoleic acid metabolism	2/102	30/8644	0.0484185	0.075122	0.028109	CYP2E1/CYP3A4	2
